# Supplementary material for: Ruthenium-centred btp glycoclusters as inhibitors for Pseudomonas aeruginosa biofilm formation
Source: RSC Adv. 2021 May 4;11(27):16318–25. doi: 10.1039/d0ra05107a (PMC9030604; doi:10.1039/d0ra05107a)
Supplement: RA-011-D0RA05107A-s002 [file RA-011-D0RA05107A-s002.cif]

# Electronic Supplementary Material (ESI) for RSC Advances.
# This journal is © The Royal Society of Chemistry 2021

####################################################################### 
# 
# This file contains crystal structure data downloaded from the 
# Cambridge Structural Database (CSD) hosted by the Cambridge 
# Crystallographic Data Centre (CCDC).
# 
# Full information about CCDC data access policies and citation 
# guidelines are available at http://www.ccdc.cam.ac.uk/access/V1 
# 
# Audit and citation data items may have been added by the CCDC. 
# Please retain this information to preserve the provenance of 
# this file and to allow appropriate attribution of the data. 
# 
#######################################################################

data_sal27
_database_code_depnum_ccdc_archive 'CCDC 2004944'
loop_
_audit_author_name
_audit_author_address
'Salvador Blasco'
;Trinity College Dublin
Republic of Ireland
;
_audit_update_record             
;
2020-05-20 deposited with the CCDC.	2021-04-26 downloaded from the CCDC.
;
_audit_creation_date             2020-05-20
_audit_creation_method           
;
Olex2 1.2
(compiled May 29 2018 13:30:08 for OlexSys, GUI svn.r5506)
;
_shelx_SHELXL_version_number     2018/3
_chemical_name_common            ?
_chemical_name_systematic        ?
_chemical_formula_moiety         '2(C18.5 H21.5 N3.5 O9)'
_chemical_formula_sum            'C37 H43 N7 O18'
_chemical_formula_weight         873.78
_chemical_absolute_configuration syn
_chemical_melting_point          ?
loop_
_atom_type_symbol
_atom_type_description
_atom_type_scat_dispersion_real
_atom_type_scat_dispersion_imag
_atom_type_scat_source
C C 0.0181 0.0091 'International Tables Vol C Tables 4.2.6.8 and 6.1.1.4'
H H 0.0000 0.0000 'International Tables Vol C Tables 4.2.6.8 and 6.1.1.4'
N N 0.0311 0.0180 'International Tables Vol C Tables 4.2.6.8 and 6.1.1.4'
O O 0.0492 0.0322 'International Tables Vol C Tables 4.2.6.8 and 6.1.1.4'

_shelx_space_group_comment       
;
The symmetry employed for this shelxl refinement is uniquely defined
by the following loop, which should always be used as a source of
symmetry information in preference to the above space-group names.
They are only intended as comments.
;
_space_group_crystal_system      trigonal
_space_group_IT_number           154
_space_group_name_H-M_alt        'P 32 2 1'
_space_group_name_Hall           'P 32 2"'
loop_
_space_group_symop_operation_xyz
'x, y, z'
'-y, x-y, z+2/3'
'-x+y, -x, z+1/3'
'x-y, -y, -z+1/3'
'-x, -x+y, -z+2/3'
'y, x, -z'

_cell_length_a                   13.033(15)
_cell_length_b                   13.033(15)
_cell_length_c                   44.95(5)
_cell_angle_alpha                90
_cell_angle_beta                 90
_cell_angle_gamma                120
_cell_volume                     6613(17)
_cell_formula_units_Z            6
_cell_measurement_reflns_used    183
_cell_measurement_temperature    100(2)
_cell_measurement_theta_max      63.85
_cell_measurement_theta_min      15.85
_shelx_estimated_absorpt_T_max   0.852
_shelx_estimated_absorpt_T_min   0.739
_exptl_absorpt_coefficient_mu    0.911
_exptl_absorpt_correction_T_max  ?
_exptl_absorpt_correction_T_min  ?
_exptl_absorpt_correction_type   none
_exptl_absorpt_process_details   ?
_exptl_absorpt_special_details   ?
_exptl_crystal_colour            colourless
_exptl_crystal_colour_primary    colourless
_exptl_crystal_density_diffrn    1.316
_exptl_crystal_density_meas      ?
_exptl_crystal_density_method    ?
_exptl_crystal_description       hexagonal
_exptl_crystal_F_000             2748
_exptl_crystal_size_max          0.354
_exptl_crystal_size_mid          0.234
_exptl_crystal_size_min          0.182
_exptl_transmission_factor_max   ?
_exptl_transmission_factor_min   ?
_diffrn_reflns_av_R_equivalents  0.0688
_diffrn_reflns_av_unetI/netI     0.0538
_diffrn_reflns_Laue_measured_fraction_full 0.997
_diffrn_reflns_Laue_measured_fraction_max 0.997
_diffrn_reflns_limit_h_max       14
_diffrn_reflns_limit_h_min       -14
_diffrn_reflns_limit_k_max       14
_diffrn_reflns_limit_k_min       -14
_diffrn_reflns_limit_l_max       49
_diffrn_reflns_limit_l_min       -49
_diffrn_reflns_number            35540
_diffrn_reflns_point_group_measured_fraction_full 0.995
_diffrn_reflns_point_group_measured_fraction_max 0.995
_diffrn_reflns_theta_full        59.042
_diffrn_reflns_theta_max         59.042
_diffrn_reflns_theta_min         2.949
_diffrn_ambient_temperature      100.0
_diffrn_detector_area_resol_mean ?
_diffrn_measured_fraction_theta_full 0.997
_diffrn_measured_fraction_theta_max 0.997
_diffrn_measurement_device_type  'Bruker APEX-II CCD'
_diffrn_measurement_method       '\f and \w scans'
_diffrn_radiation_type           CuK\a
_diffrn_radiation_wavelength     1.54178
_diffrn_source                   ?
_diffrn_standards_number         0
_reflns_Friedel_coverage         0.738
_reflns_Friedel_fraction_full    0.994
_reflns_Friedel_fraction_max     0.994
_reflns_number_gt                5522
_reflns_number_total             6347
_reflns_special_details          
;
 Reflections were merged by SHELXL according to the crystal
 class for the calculation of statistics and refinement.
 
 Structure factors included contributions from the .fab file.
 
 _reflns_Friedel_fraction is defined as the number of unique
 Friedel pairs measured divided by the number that would be
 possible theoretically, ignoring centric projections and
 systematic absences.
;
_reflns_threshold_expression     'I > 2\s(I)'
_computing_cell_refinement       ?
_computing_data_collection       ?
_computing_data_reduction        ?
_computing_molecular_graphics    'Olex2 (Dolomanov et al., 2009)'
_computing_publication_material  'Olex2 (Dolomanov et al., 2009)'
_computing_structure_refinement  'ShelXL (Sheldrick, 2015)'
_computing_structure_solution    'ShelXS (Sheldrick, 2008)'
_refine_diff_density_max         0.266
_refine_diff_density_min         -0.199
_refine_diff_density_rms         0.045
_refine_ls_abs_structure_details 
;
 Flack x determined using 2004 quotients [(I+)-(I-)]/[(I+)+(I-)]
 (Parsons, Flack and Wagner, Acta Cryst. B69 (2013) 249-259).
;
_refine_ls_abs_structure_Flack   0.03(9)
_refine_ls_extinction_coef       .
_refine_ls_extinction_method     none
_refine_ls_goodness_of_fit_ref   1.075
_refine_ls_hydrogen_treatment    constr
_refine_ls_matrix_type           full
_refine_ls_number_parameters     569
_refine_ls_number_reflns         6347
_refine_ls_number_restraints     0
_refine_ls_R_factor_all          0.0707
_refine_ls_R_factor_gt           0.0618
_refine_ls_restrained_S_all      1.075
_refine_ls_shift/su_max          0.000
_refine_ls_shift/su_mean         0.000
_refine_ls_structure_factor_coef Fsqd
_refine_ls_weighting_details     
'w=1/[\s^2^(Fo^2^)+(0.0340P)^2^+7.0987P] where P=(Fo^2^+2Fc^2^)/3'
_refine_ls_weighting_scheme      calc
_refine_ls_wR_factor_gt          0.1449
_refine_ls_wR_factor_ref         0.1507
_refine_special_details          ?
_olex2_refinement_description    
;
1. Fixed Uiso
 At 1.2 times of:
  All C(H) groups, All C(H,H) groups
 At 1.5 times of:
  All C(H,H,H) groups
2.a Ternary CH refined with riding coordinates:
 C9(H9), C28(H28), C10(H10), C7(H7), C8(H8), C6(H6), C26(H26), C25(H25),
 C27(H27), C29(H29)
2.b Secondary CH2 refined with riding coordinates:
 C36(H36A,H36B), C17(H17A,H17B)
2.c Aromatic/amide H refined with riding coordinates:
 C5(H5), C24(H24), C21(H21), C2(H2), C20(H20), C1(H1)
2.d Idealised Me refined as rotating group:
 C35(H35A,H35B,H35C), C19(H19A,H19B,H19C), C33(H33A,H33B,H33C), C38(H38A,H38B,
 H38C), C16(H16A,H16B,H16C), C31(H31A,H31B,H31C), C14(H14A,H14B,H14C), C12(H12A,
 H12B,H12C)
;
_atom_sites_solution_hydrogens   geom
_atom_sites_solution_primary     direct
_atom_sites_solution_secondary   ?
loop_
_atom_site_label
_atom_site_type_symbol
_atom_site_fract_x
_atom_site_fract_y
_atom_site_fract_z
_atom_site_U_iso_or_equiv
_atom_site_adp_type
_atom_site_occupancy
_atom_site_site_symmetry_order
_atom_site_calc_flag
_atom_site_refinement_flags_posn
_atom_site_refinement_flags_adp
_atom_site_refinement_flags_occupancy
_atom_site_disorder_assembly
_atom_site_disorder_group
O4 O 0.2674(4) 0.3513(4) 0.54586(7) 0.0583(11) Uani 1 1 d . . . . .
O1 O 0.2966(3) 0.3441(4) 0.63782(7) 0.0576(11) Uani 1 1 d . . . . .
O6 O 0.1164(3) 0.2411(4) 0.59391(8) 0.0568(11) Uani 1 1 d . . . . .
O15 O 0.5351(4) 0.9467(4) 0.57604(8) 0.0548(10) Uani 1 1 d . . . . .
O10 O 0.3174(4) 0.7733(4) 0.60133(9) 0.0633(12) Uani 1 1 d . . . . .
O2 O 0.4741(4) 0.3718(5) 0.57216(9) 0.0676(13) Uani 1 1 d . . . . .
O13 O 0.4361(4) 0.9311(4) 0.51919(8) 0.0615(12) Uani 1 1 d . . . . .
N8 N 0.1517(5) 0.7911(6) 0.59863(12) 0.0673(17) Uani 1 1 d . . . . .
O12 O 0.1828(5) 0.9936(5) 0.55493(10) 0.0773(14) Uani 1 1 d . . . . .
O11 O 0.2001(4) 0.8427(5) 0.53552(9) 0.0691(13) Uani 1 1 d . . . . .
O16 O 0.6810(4) 0.9927(5) 0.54306(10) 0.0785(15) Uani 1 1 d . . . . .
O8 O 0.0743(4) 0.4292(4) 0.63623(9) 0.0650(12) Uani 1 1 d . . . . .
O5 O 0.2587(5) 0.5190(5) 0.53647(9) 0.0691(13) Uani 1 1 d . . . . .
N4 N 0.4592(4) 0.3200(6) 0.63515(10) 0.0616(15) Uani 1 1 d . . . . .
O17 O 0.5312(4) 0.6801(4) 0.60020(10) 0.0731(13) Uani 1 1 d . . . . .
N1 N 0.4215(5) 0.000000 0.666667 0.066(2) Uani 1 2 d S T P . .
O7 O 0.0082(4) 0.2649(5) 0.55828(11) 0.0771(14) Uani 1 1 d . . . . .
C9 C 0.1974(5) 0.3670(6) 0.59477(12) 0.0557(16) Uani 1 1 d . . . . .
H9 H 0.157948 0.410418 0.586919 0.067 Uiso 1 1 calc R . . . .
C34 C 0.6453(6) 1.0201(7) 0.56455(14) 0.0649(18) Uani 1 1 d . . . . .
C28 C 0.4641(6) 0.8333(6) 0.56219(13) 0.0600(17) Uani 1 1 d . . . . .
H28 H 0.516341 0.809422 0.551591 0.072 Uiso 1 1 calc R . . . .
C10 C 0.2363(6) 0.4033(6) 0.62707(11) 0.0551(16) Uani 1 1 d . . . . .
H10 H 0.290623 0.490925 0.628112 0.066 Uiso 1 1 calc R . . . .
N5 N 0.1306(6) 1.000000 0.666667 0.071(2) Uani 1 2 d S T P . .
C7 C 0.3659(5) 0.3318(6) 0.58837(11) 0.0541(16) Uani 1 1 d . . . . .
H7 H 0.313990 0.243809 0.587268 0.065 Uiso 1 1 calc R . . . .
C8 C 0.3053(5) 0.3951(6) 0.57607(11) 0.0543(16) Uani 1 1 d . . . . .
H8 H 0.361398 0.482484 0.575768 0.065 Uiso 1 1 calc R . . . .
O14 O 0.4884(6) 0.8171(6) 0.49300(11) 0.0981(19) Uani 1 1 d . . . . .
C13 C 0.2420(6) 0.4230(8) 0.52866(13) 0.0631(18) Uani 1 1 d . . . . .
C6 C 0.3998(6) 0.3755(7) 0.62121(12) 0.0614(17) Uani 1 1 d . . . . .
H6 H 0.452564 0.463537 0.621488 0.074 Uiso 1 1 calc R . . . .
C5 C 0.4174(6) 0.2084(7) 0.64318(11) 0.0616(18) Uani 1 1 d . . . . .
H5 H 0.336865 0.146987 0.643724 0.074 Uiso 1 1 calc R . . . .
C3 C 0.5230(6) 0.0962(8) 0.65930(12) 0.069(2) Uani 1 1 d . . . . .
C11 C 0.5151(7) 0.2937(10) 0.56857(16) 0.081(3) Uani 1 1 d . . . . .
C35 C 0.7104(7) 1.1285(7) 0.58216(18) 0.082(2) Uani 1 1 d . . . . .
H35A H 0.657192 1.158285 0.587575 0.123 Uiso 1 1 calc GR . . . .
H35B H 0.776679 1.188467 0.570435 0.123 Uiso 1 1 calc GR . . . .
H35C H 0.740859 1.111187 0.600272 0.123 Uiso 1 1 calc GR . . . .
O3 O 0.4601(6) 0.1924(6) 0.57707(11) 0.0872(17) Uani 1 1 d . . . . .
C15 C 0.0277(6) 0.2005(7) 0.57370(15) 0.0630(17) Uani 1 1 d . . . . .
C23 C 0.0700(6) 0.8635(8) 0.62661(15) 0.075(2) Uani 1 1 d . . . . .
C22 C 0.0428(7) 0.9311(9) 0.64754(16) 0.083(3) Uani 1 1 d . . . . .
N6 N -0.0137(5) 0.7815(7) 0.60841(15) 0.090(2) Uani 1 1 d . . . . .
C26 C 0.2899(6) 0.8604(6) 0.55665(13) 0.0625(17) Uani 1 1 d . . . . .
H26 H 0.329796 0.942753 0.564823 0.075 Uiso 1 1 calc R . . . .
N2 N 0.6120(5) 0.3085(7) 0.64649(12) 0.079(2) Uani 1 1 d . . . . .
C36 C 0.4729(7) 0.7396(6) 0.61108(15) 0.0673(19) Uani 1 1 d . . . . .
H36A H 0.532114 0.821393 0.617023 0.081 Uiso 1 1 calc R . . . .
H36B H 0.424890 0.697783 0.628769 0.081 Uiso 1 1 calc R . . . .
N3 N 0.5785(6) 0.3825(7) 0.63715(13) 0.083(2) Uani 1 1 d . . . . .
O18 O 0.7041(5) 0.8465(6) 0.60322(14) 0.0996(19) Uani 1 1 d . . . . .
C19 C -0.0784(7) 0.4726(8) 0.63502(15) 0.083(2) Uani 1 1 d . . . . .
H19A H -0.033055 0.554906 0.641882 0.125 Uiso 1 1 calc GR . . . .
H19B H -0.161235 0.438392 0.641194 0.125 Uiso 1 1 calc GR . . . .
H19C H -0.074221 0.470482 0.613281 0.125 Uiso 1 1 calc GR . . . .
O9 O -0.0711(5) 0.3352(7) 0.66835(13) 0.120(3) Uani 1 1 d . . . . .
C33 C 0.5418(9) 1.0106(8) 0.47454(16) 0.096(3) Uani 1 1 d . . . . .
H33A H 0.480481 1.009637 0.461734 0.144 Uiso 1 1 calc GR . . . .
H33B H 0.600397 1.004108 0.462232 0.144 Uiso 1 1 calc GR . . . .
H33C H 0.580940 1.084895 0.485786 0.144 Uiso 1 1 calc GR . . . .
C17 C 0.1314(6) 0.3679(7) 0.64775(13) 0.0628(18) Uani 1 1 d . . . . .
H17A H 0.077040 0.281114 0.647351 0.075 Uiso 1 1 calc R . . . .
H17B H 0.158373 0.392673 0.668444 0.075 Uiso 1 1 calc R . . . .
C24 C 0.1752(6) 0.8723(7) 0.62011(13) 0.0629(18) Uani 1 1 d . . . . .
H24 H 0.249961 0.924488 0.628812 0.075 Uiso 1 1 calc R . . . .
N7 N 0.0366(6) 0.7347(7) 0.59152(15) 0.090(2) Uani 1 1 d . . . . .
C37 C 0.6503(7) 0.7411(8) 0.59818(15) 0.077(2) Uani 1 1 d . . . . .
C25 C 0.2298(6) 0.7688(6) 0.58136(14) 0.0622(18) Uani 1 1 d . . . . .
H25 H 0.184714 0.687852 0.572401 0.075 Uiso 1 1 calc R . . . .
C32 C 0.4866(8) 0.9090(8) 0.49555(16) 0.076(2) Uani 1 1 d . . . . .
C18 C -0.0286(6) 0.4042(7) 0.64801(14) 0.071(2) Uani 1 1 d . . . . .
C27 C 0.3764(6) 0.8367(6) 0.54033(13) 0.0587(17) Uani 1 1 d . . . . .
H27 H 0.332813 0.759205 0.529616 0.070 Uiso 1 1 calc R . . . .
C38 C 0.6991(7) 0.6646(9) 0.58980(19) 0.091(3) Uani 1 1 d . . . . .
H38A H 0.697129 0.617709 0.607072 0.136 Uiso 1 1 calc GR . . . .
H38B H 0.781101 0.713857 0.583067 0.136 Uiso 1 1 calc GR . . . .
H38C H 0.651454 0.611251 0.573705 0.136 Uiso 1 1 calc GR . . . .
C16 C -0.0400(7) 0.0680(7) 0.57362(16) 0.077(2) Uani 1 1 d . . . . .
H16A H 0.013779 0.038069 0.569048 0.116 Uiso 1 1 calc GR . . . .
H16B H -0.102551 0.039992 0.558528 0.116 Uiso 1 1 calc GR . . . .
H16C H -0.075694 0.039256 0.593243 0.116 Uiso 1 1 calc GR . . . .
C29 C 0.3940(6) 0.7426(6) 0.58691(14) 0.0640(18) Uani 1 1 d . . . . .
H29 H 0.346650 0.661936 0.577937 0.077 Uiso 1 1 calc R . . . .
C4 C 0.5148(6) 0.2005(7) 0.65051(12) 0.0604(18) Uani 1 1 d . . . . .
C31 C 0.0553(9) 0.8768(11) 0.51489(19) 0.110(3) Uani 1 1 d . . . . .
H31A H 0.033679 0.938604 0.513253 0.165 Uiso 1 1 calc GR . . . .
H31B H -0.014201 0.802263 0.521049 0.165 Uiso 1 1 calc GR . . . .
H31C H 0.083249 0.865883 0.495553 0.165 Uiso 1 1 calc GR . . . .
C14 C 0.1918(8) 0.3634(8) 0.49896(13) 0.086(3) Uani 1 1 d . . . . .
H14A H 0.255558 0.366826 0.486680 0.129 Uiso 1 1 calc GR . . . .
H14B H 0.156217 0.404472 0.488748 0.129 Uiso 1 1 calc GR . . . .
H14C H 0.131223 0.280500 0.502290 0.129 Uiso 1 1 calc GR . . . .
C30 C 0.1515(7) 0.9128(8) 0.53749(15) 0.072(2) Uani 1 1 d . . . . .
C21 C -0.0613(8) 0.9313(12) 0.6473(2) 0.122(4) Uani 1 1 d . . . . .
H21 H -0.121359 0.882966 0.633478 0.146 Uiso 1 1 calc R . . . .
C12 C 0.6299(9) 0.3496(12) 0.5521(2) 0.137(5) Uani 1 1 d . . . . .
H12A H 0.626148 0.396331 0.535436 0.206 Uiso 1 1 calc GR . . . .
H12B H 0.644576 0.287766 0.544372 0.206 Uiso 1 1 calc GR . . . .
H12C H 0.694309 0.401549 0.565511 0.206 Uiso 1 1 calc GR . . . .
C2 C 0.6318(8) 0.1000(11) 0.65915(17) 0.096(3) Uani 1 1 d . . . . .
H2 H 0.702754 0.170332 0.653953 0.116 Uiso 1 1 calc R . . . .
C20 C -0.0803(11) 1.000000 0.666667 0.158(9) Uani 1 2 d S T P . .
H20 H -0.153221 0.999997 0.666668 0.190 Uiso 1 2 calc RS T P . .
C1 C 0.6330(8) 0.000000 0.666667 0.108(5) Uani 1 2 d S T P . .
H1 H 0.705929 -0.000001 0.666664 0.130 Uiso 1 2 calc RS T P . .

loop_
_atom_site_aniso_label
_atom_site_aniso_U_11
_atom_site_aniso_U_22
_atom_site_aniso_U_33
_atom_site_aniso_U_23
_atom_site_aniso_U_13
_atom_site_aniso_U_12
O4 0.064(3) 0.082(3) 0.0336(18) -0.002(2) -0.0021(19) 0.040(2)
O1 0.044(2) 0.083(3) 0.0354(19) 0.004(2) 0.0047(17) 0.024(2)
O6 0.045(2) 0.078(3) 0.042(2) 0.000(2) 0.0000(18) 0.027(2)
O15 0.051(2) 0.056(3) 0.051(2) 0.007(2) 0.0031(19) 0.022(2)
O10 0.055(3) 0.070(3) 0.050(2) 0.012(2) -0.004(2) 0.019(2)
O2 0.048(3) 0.113(4) 0.048(2) 0.023(2) 0.014(2) 0.046(3)
O13 0.071(3) 0.071(3) 0.040(2) 0.007(2) 0.004(2) 0.033(2)
N8 0.039(3) 0.085(4) 0.053(3) 0.021(3) -0.005(3) 0.013(3)
O12 0.084(4) 0.092(4) 0.056(3) 0.003(3) -0.002(3) 0.044(3)
O11 0.073(3) 0.086(3) 0.045(2) 0.002(2) -0.012(2) 0.038(3)
O16 0.067(3) 0.110(4) 0.051(2) -0.001(2) -0.003(2) 0.039(3)
O8 0.054(3) 0.083(3) 0.058(2) 0.010(2) 0.022(2) 0.034(3)
O5 0.079(3) 0.082(4) 0.053(2) 0.007(3) -0.001(2) 0.045(3)
N4 0.034(3) 0.095(5) 0.041(3) 0.005(3) -0.005(2) 0.021(3)
O17 0.057(3) 0.070(3) 0.074(3) 0.007(2) -0.007(2) 0.018(3)
N1 0.058(3) 0.132(8) 0.033(3) 0.010(4) 0.005(2) 0.066(4)
O7 0.058(3) 0.094(4) 0.070(3) 0.011(3) -0.007(2) 0.031(3)
C9 0.039(3) 0.071(5) 0.043(3) 0.002(3) 0.004(3) 0.017(3)
C34 0.066(4) 0.089(5) 0.045(3) 0.012(4) 0.000(3) 0.043(4)
C28 0.070(4) 0.061(4) 0.047(3) 0.004(3) -0.003(3) 0.031(4)
C10 0.049(4) 0.071(4) 0.038(3) 0.004(3) 0.007(3) 0.025(3)
N5 0.069(4) 0.109(7) 0.047(4) 0.038(5) 0.019(2) 0.054(4)
C7 0.037(3) 0.081(4) 0.037(3) 0.005(3) 0.002(2) 0.023(3)
C8 0.048(4) 0.080(5) 0.032(3) 0.004(3) 0.002(2) 0.030(3)
O14 0.136(6) 0.088(4) 0.063(3) -0.003(3) 0.006(3) 0.051(4)
C13 0.062(4) 0.091(6) 0.041(3) 0.002(4) 0.001(3) 0.042(4)
C6 0.047(4) 0.089(5) 0.038(3) 0.007(3) 0.003(3) 0.026(4)
C5 0.050(4) 0.102(6) 0.031(3) 0.006(3) 0.004(3) 0.037(4)
C3 0.057(5) 0.126(7) 0.033(3) -0.007(4) -0.006(3) 0.052(5)
C11 0.069(5) 0.153(9) 0.055(4) 0.028(5) 0.019(4) 0.081(6)
C35 0.079(5) 0.082(6) 0.083(5) 0.002(4) 0.004(4) 0.039(5)
O3 0.097(4) 0.131(5) 0.050(3) 0.013(3) 0.007(3) 0.068(4)
C15 0.049(4) 0.077(5) 0.056(4) -0.001(4) 0.001(3) 0.026(4)
C23 0.045(4) 0.110(6) 0.051(4) 0.033(4) -0.001(3) 0.025(4)
C22 0.060(5) 0.145(8) 0.059(4) 0.049(5) 0.018(4) 0.062(5)
N6 0.040(3) 0.124(6) 0.078(4) 0.030(4) -0.004(3) 0.022(4)
C26 0.063(4) 0.075(5) 0.045(3) 0.007(3) -0.008(3) 0.031(4)
N2 0.043(4) 0.128(6) 0.055(3) 0.013(4) 0.001(3) 0.033(4)
C36 0.065(5) 0.063(4) 0.061(4) 0.016(3) -0.005(3) 0.023(4)
N3 0.055(4) 0.113(6) 0.061(3) 0.021(4) -0.006(3) 0.027(4)
O18 0.058(3) 0.090(4) 0.122(5) 0.026(4) -0.022(3) 0.015(3)
C19 0.076(5) 0.120(7) 0.061(4) 0.007(4) 0.015(4) 0.054(5)
O9 0.069(4) 0.192(7) 0.092(4) 0.073(5) 0.036(3) 0.060(4)
C33 0.135(8) 0.095(6) 0.059(4) 0.028(4) 0.037(5) 0.057(6)
C17 0.057(4) 0.077(5) 0.043(3) 0.005(3) 0.011(3) 0.025(4)
C24 0.054(4) 0.080(5) 0.040(3) 0.017(3) -0.001(3) 0.023(4)
N7 0.055(4) 0.109(6) 0.078(4) 0.022(4) -0.005(3) 0.021(4)
C37 0.054(5) 0.084(6) 0.061(4) 0.014(4) -0.020(4) 0.011(5)
C25 0.045(4) 0.071(5) 0.052(3) 0.010(3) -0.009(3) 0.015(3)
C32 0.095(6) 0.078(6) 0.061(4) -0.002(4) -0.006(4) 0.046(5)
C18 0.052(4) 0.100(6) 0.048(3) 0.011(4) 0.014(3) 0.027(4)
C27 0.064(4) 0.058(4) 0.045(3) 0.006(3) -0.005(3) 0.024(3)
C38 0.051(4) 0.118(7) 0.094(6) -0.015(5) -0.017(4) 0.035(5)
C16 0.065(5) 0.089(6) 0.070(4) -0.005(4) -0.013(4) 0.032(4)
C29 0.070(5) 0.062(4) 0.053(4) 0.007(3) -0.007(3) 0.028(4)
C4 0.043(4) 0.105(6) 0.034(3) 0.007(3) 0.005(3) 0.037(4)
C31 0.105(7) 0.163(10) 0.081(5) -0.015(6) -0.042(5) 0.081(7)
C14 0.122(7) 0.123(7) 0.038(3) -0.009(4) -0.014(4) 0.081(6)
C30 0.077(5) 0.092(6) 0.050(4) 0.006(4) -0.008(4) 0.043(5)
C21 0.072(6) 0.230(14) 0.093(6) 0.049(8) 0.018(5) 0.097(8)
C12 0.095(7) 0.231(14) 0.130(8) 0.089(9) 0.060(6) 0.115(9)
C2 0.071(5) 0.167(10) 0.068(5) -0.011(5) -0.001(4) 0.072(6)
C20 0.100(7) 0.30(3) 0.139(14) 0.035(16) 0.017(8) 0.152(14)
C1 0.063(5) 0.172(16) 0.126(11) -0.007(10) -0.003(5) 0.086(8)

_geom_special_details            
;
 All esds (except the esd in the dihedral angle between two l.s. planes)
 are estimated using the full covariance matrix.  The cell esds are taken
 into account individually in the estimation of esds in distances, angles
 and torsion angles; correlations between esds in cell parameters are only
 used when they are defined by crystal symmetry.  An approximate (isotropic)
 treatment of cell esds is used for estimating esds involving l.s. planes.
;
loop_
_geom_bond_atom_site_label_1
_geom_bond_atom_site_label_2
_geom_bond_distance
_geom_bond_site_symmetry_2
_geom_bond_publ_flag
O4 C8 1.460(7) . ?
O4 C13 1.375(8) . ?
O1 C10 1.433(8) . ?
O1 C6 1.408(7) . ?
O6 C9 1.441(8) . ?
O6 C15 1.352(8) . ?
O15 C34 1.367(8) . ?
O15 C28 1.435(8) . ?
O10 C25 1.430(7) . ?
O10 C29 1.406(9) . ?
O2 C7 1.433(7) . ?
O2 C11 1.376(10) . ?
O13 C32 1.355(9) . ?
O13 C27 1.437(7) . ?
N8 C24 1.349(9) . ?
N8 N7 1.338(8) . ?
N8 C25 1.421(9) . ?
O12 C30 1.208(9) . ?
O11 C26 1.434(8) . ?
O11 C30 1.349(10) . ?
O16 C34 1.201(8) . ?
O8 C17 1.434(9) . ?
O8 C18 1.322(8) . ?
O5 C13 1.210(9) . ?
N4 C6 1.441(9) . ?
N4 C5 1.323(9) . ?
N4 N3 1.349(8) . ?
O17 C36 1.417(9) . ?
O17 C37 1.347(9) . ?
N1 C3 1.331(8) 4_556 ?
N1 C3 1.331(9) . ?
O7 C15 1.209(8) . ?
C9 C10 1.532(8) . ?
C9 C8 1.518(8) . ?
C34 C35 1.464(11) . ?
C28 C27 1.525(9) . ?
C28 C29 1.545(9) . ?
C10 C17 1.522(8) . ?
N5 C22 1.352(10) . ?
N5 C22 1.352(9) 4_676 ?
C7 C8 1.504(9) . ?
C7 C6 1.564(8) . ?
O14 C32 1.215(9) . ?
C13 C14 1.518(10) . ?
C5 C4 1.364(9) . ?
C3 C4 1.470(11) . ?
C3 C2 1.395(10) . ?
C11 O3 1.207(11) . ?
C11 C12 1.494(11) . ?
C15 C16 1.495(11) . ?
C23 C22 1.449(12) . ?
C23 N6 1.355(10) . ?
C23 C24 1.350(10) . ?
C22 C21 1.359(11) . ?
N6 N7 1.333(10) . ?
C26 C25 1.529(9) . ?
C26 C27 1.501(10) . ?
N2 N3 1.312(10) . ?
N2 C4 1.355(10) . ?
C36 C29 1.511(9) . ?
O18 C37 1.211(10) . ?
C19 C18 1.461(11) . ?
O9 C18 1.206(9) . ?
C33 C32 1.486(11) . ?
C37 C38 1.475(12) . ?
C31 C30 1.496(10) . ?
C21 C20 1.357(13) . ?
C2 C1 1.354(11) . ?

loop_
_geom_angle_atom_site_label_1
_geom_angle_atom_site_label_2
_geom_angle_atom_site_label_3
_geom_angle
_geom_angle_site_symmetry_1
_geom_angle_site_symmetry_3
_geom_angle_publ_flag
C13 O4 C8 114.0(5) . . ?
C6 O1 C10 111.5(4) . . ?
C15 O6 C9 117.4(5) . . ?
C34 O15 C28 117.8(5) . . ?
C29 O10 C25 111.4(5) . . ?
C11 O2 C7 117.8(6) . . ?
C32 O13 C27 116.7(6) . . ?
C24 N8 C25 130.3(6) . . ?
N7 N8 C24 110.7(7) . . ?
N7 N8 C25 118.6(6) . . ?
C30 O11 C26 118.0(6) . . ?
C18 O8 C17 117.6(5) . . ?
C5 N4 C6 129.9(6) . . ?
C5 N4 N3 111.3(6) . . ?
N3 N4 C6 118.2(6) . . ?
C37 O17 C36 118.3(6) . . ?
C3 N1 C3 117.0(9) 4_556 . ?
O6 C9 C10 108.5(5) . . ?
O6 C9 C8 108.8(5) . . ?
C8 C9 C10 109.0(5) . . ?
O15 C34 C35 111.7(6) . . ?
O16 C34 O15 121.6(7) . . ?
O16 C34 C35 126.7(7) . . ?
O15 C28 C27 110.9(5) . . ?
O15 C28 C29 107.8(5) . . ?
C27 C28 C29 108.7(6) . . ?
O1 C10 C9 109.9(5) . . ?
O1 C10 C17 106.4(5) . . ?
C17 C10 C9 112.1(5) . . ?
C22 N5 C22 118.0(10) 4_676 . ?
O2 C7 C8 107.8(5) . . ?
O2 C7 C6 107.5(5) . . ?
C8 C7 C6 106.1(5) . . ?
O4 C8 C9 109.2(5) . . ?
O4 C8 C7 107.2(5) . . ?
C7 C8 C9 110.0(5) . . ?
O4 C13 C14 109.6(7) . . ?
O5 C13 O4 124.0(6) . . ?
O5 C13 C14 126.4(7) . . ?
O1 C6 N4 107.4(5) . . ?
O1 C6 C7 109.9(5) . . ?
N4 C6 C7 110.6(6) . . ?
N4 C5 C4 105.2(7) . . ?
N1 C3 C4 116.1(6) . . ?
N1 C3 C2 123.3(9) . . ?
C2 C3 C4 120.6(8) . . ?
O2 C11 C12 111.2(9) . . ?
O3 C11 O2 122.3(6) . . ?
O3 C11 C12 126.4(9) . . ?
O6 C15 C16 110.4(6) . . ?
O7 C15 O6 123.2(7) . . ?
O7 C15 C16 126.3(6) . . ?
N6 C23 C22 121.8(7) . . ?
C24 C23 C22 129.5(8) . . ?
C24 C23 N6 108.6(8) . . ?
N5 C22 C23 115.7(6) . . ?
N5 C22 C21 121.3(10) . . ?
C21 C22 C23 123.0(9) . . ?
N7 N6 C23 108.6(6) . . ?
O11 C26 C25 107.3(5) . . ?
O11 C26 C27 106.3(5) . . ?
C27 C26 C25 109.8(6) . . ?
N3 N2 C4 108.9(6) . . ?
O17 C36 C29 108.9(6) . . ?
N2 N3 N4 106.5(6) . . ?
O8 C17 C10 104.4(5) . . ?
N8 C24 C23 105.4(7) . . ?
N6 N7 N8 106.6(7) . . ?
O17 C37 C38 112.2(7) . . ?
O18 C37 O17 120.0(9) . . ?
O18 C37 C38 127.9(8) . . ?
O10 C25 C26 109.7(5) . . ?
N8 C25 O10 106.7(5) . . ?
N8 C25 C26 112.1(6) . . ?
O13 C32 C33 112.3(7) . . ?
O14 C32 O13 122.3(7) . . ?
O14 C32 C33 125.3(8) . . ?
O8 C18 C19 113.3(6) . . ?
O9 C18 O8 121.2(8) . . ?
O9 C18 C19 125.4(7) . . ?
O13 C27 C28 111.0(5) . . ?
O13 C27 C26 106.7(5) . . ?
C26 C27 C28 110.0(5) . . ?
O10 C29 C28 110.3(6) . . ?
O10 C29 C36 105.4(5) . . ?
C36 C29 C28 112.8(6) . . ?
C5 C4 C3 129.4(7) . . ?
N2 C4 C5 108.2(7) . . ?
N2 C4 C3 122.3(6) . . ?
O12 C30 O11 124.3(7) . . ?
O12 C30 C31 125.4(8) . . ?
O11 C30 C31 110.3(7) . . ?
C20 C21 C22 120.5(12) . . ?
C1 C2 C3 117.8(10) . . ?
C21 C20 C21 118.4(13) 4_676 . ?
C2 C1 C2 120.9(11) 4_556 . ?

loop_
_geom_torsion_atom_site_label_1
_geom_torsion_atom_site_label_2
_geom_torsion_atom_site_label_3
_geom_torsion_atom_site_label_4
_geom_torsion
_geom_torsion_site_symmetry_1
_geom_torsion_site_symmetry_2
_geom_torsion_site_symmetry_3
_geom_torsion_site_symmetry_4
_geom_torsion_publ_flag
O1 C10 C17 O8 179.8(5) . . . . ?
O6 C9 C10 O1 61.5(6) . . . . ?
O6 C9 C10 C17 -56.6(7) . . . . ?
O6 C9 C8 O4 56.9(6) . . . . ?
O6 C9 C8 C7 -60.5(6) . . . . ?
O15 C28 C27 O13 53.6(7) . . . . ?
O15 C28 C27 C26 -64.2(7) . . . . ?
O15 C28 C29 O10 62.3(7) . . . . ?
O15 C28 C29 C36 -55.2(8) . . . . ?
O2 C7 C8 O4 67.9(6) . . . . ?
O2 C7 C8 C9 -173.4(5) . . . . ?
O2 C7 C6 O1 176.8(5) . . . . ?
O2 C7 C6 N4 -64.8(7) . . . . ?
O11 C26 C25 O10 173.4(6) . . . . ?
O11 C26 C25 N8 -68.2(7) . . . . ?
O11 C26 C27 O13 68.8(6) . . . . ?
O11 C26 C27 C28 -170.7(5) . . . . ?
N4 C5 C4 C3 -175.9(6) . . . . ?
N4 C5 C4 N2 -0.1(7) . . . . ?
O17 C36 C29 O10 164.8(5) . . . . ?
O17 C36 C29 C28 -74.8(7) . . . . ?
N1 C3 C4 C5 -14.1(9) . . . . ?
N1 C3 C4 N2 170.6(5) . . . . ?
N1 C3 C2 C1 0.6(10) . . . . ?
C9 O6 C15 O7 -6.0(9) . . . . ?
C9 O6 C15 C16 174.2(5) . . . . ?
C9 C10 C17 O8 -60.1(7) . . . . ?
C34 O15 C28 C27 -97.7(6) . . . . ?
C34 O15 C28 C29 143.4(6) . . . . ?
C28 O15 C34 O16 2.1(9) . . . . ?
C28 O15 C34 C35 -175.9(6) . . . . ?
C10 O1 C6 N4 175.2(5) . . . . ?
C10 O1 C6 C7 -64.4(7) . . . . ?
C10 C9 C8 O4 175.1(5) . . . . ?
C10 C9 C8 C7 57.7(7) . . . . ?
N5 C22 C21 C20 -0.8(13) . . . . ?
C7 O2 C11 O3 4.3(10) . . . . ?
C7 O2 C11 C12 -178.3(7) . . . . ?
C8 O4 C13 O5 6.2(9) . . . . ?
C8 O4 C13 C14 -174.2(5) . . . . ?
C8 C9 C10 O1 -56.9(7) . . . . ?
C8 C9 C10 C17 -175.0(6) . . . . ?
C8 C7 C6 O1 61.8(7) . . . . ?
C8 C7 C6 N4 -179.9(5) . . . . ?
C13 O4 C8 C9 78.8(7) . . . . ?
C13 O4 C8 C7 -162.1(5) . . . . ?
C6 O1 C10 C9 61.6(6) . . . . ?
C6 O1 C10 C17 -176.8(5) . . . . ?
C6 N4 C5 C4 170.0(6) . . . . ?
C6 N4 N3 N2 -171.1(5) . . . . ?
C6 C7 C8 O4 -177.2(5) . . . . ?
C6 C7 C8 C9 -58.6(6) . . . . ?
C5 N4 C6 O1 50.6(8) . . . . ?
C5 N4 C6 C7 -69.2(7) . . . . ?
C5 N4 N3 N2 0.3(7) . . . . ?
C3 N1 C3 C4 178.5(6) 4_556 . . . ?
C3 N1 C3 C2 -0.3(5) 4_556 . . . ?
C3 C2 C1 C2 -0.3(4) . . . 4_556 ?
C11 O2 C7 C8 -149.5(6) . . . . ?
C11 O2 C7 C6 96.6(7) . . . . ?
C15 O6 C9 C10 145.9(5) . . . . ?
C15 O6 C9 C8 -95.6(6) . . . . ?
C23 C22 C21 C20 -177.3(7) . . . . ?
C23 N6 N7 N8 -2.2(8) . . . . ?
C22 N5 C22 C23 177.2(7) 4_676 . . . ?
C22 N5 C22 C21 0.4(6) 4_676 . . . ?
C22 C23 N6 N7 179.3(6) . . . . ?
C22 C23 C24 N8 -178.4(7) . . . . ?
C22 C21 C20 C21 0.4(6) . . . 4_676 ?
N6 C23 C22 N5 172.7(6) . . . . ?
N6 C23 C22 C21 -10.6(12) . . . . ?
N6 C23 C24 N8 -2.3(8) . . . . ?
C26 O11 C30 O12 3.9(10) . . . . ?
C26 O11 C30 C31 -176.7(6) . . . . ?
C36 O17 C37 O18 -6.1(9) . . . . ?
C36 O17 C37 C38 173.5(6) . . . . ?
N3 N4 C6 O1 -139.9(6) . . . . ?
N3 N4 C6 C7 100.2(7) . . . . ?
N3 N4 C5 C4 -0.1(7) . . . . ?
N3 N2 C4 C5 0.3(8) . . . . ?
N3 N2 C4 C3 176.5(5) . . . . ?
C17 O8 C18 C19 179.2(6) . . . . ?
C17 O8 C18 O9 2.3(11) . . . . ?
C24 N8 N7 N6 0.8(8) . . . . ?
C24 N8 C25 O10 43.4(9) . . . . ?
C24 N8 C25 C26 -76.7(8) . . . . ?
C24 C23 C22 N5 -11.6(11) . . . . ?
C24 C23 C22 C21 165.1(9) . . . . ?
C24 C23 N6 N7 2.8(8) . . . . ?
N7 N8 C24 C23 1.0(7) . . . . ?
N7 N8 C25 O10 -144.9(6) . . . . ?
N7 N8 C25 C26 95.0(7) . . . . ?
C37 O17 C36 C29 117.2(6) . . . . ?
C25 O10 C29 C28 63.4(7) . . . . ?
C25 O10 C29 C36 -174.7(5) . . . . ?
C25 N8 C24 C23 173.2(6) . . . . ?
C25 N8 N7 N6 -172.5(6) . . . . ?
C25 C26 C27 O13 -175.4(5) . . . . ?
C25 C26 C27 C28 -55.0(7) . . . . ?
C32 O13 C27 C28 82.3(7) . . . . ?
C32 O13 C27 C26 -157.9(6) . . . . ?
C18 O8 C17 C10 172.5(6) . . . . ?
C27 O13 C32 O14 -4.4(11) . . . . ?
C27 O13 C32 C33 177.8(6) . . . . ?
C27 C28 C29 O10 -58.0(7) . . . . ?
C27 C28 C29 C36 -175.5(6) . . . . ?
C27 C26 C25 O10 58.3(7) . . . . ?
C27 C26 C25 N8 176.7(5) . . . . ?
C29 O10 C25 N8 175.1(5) . . . . ?
C29 O10 C25 C26 -63.2(7) . . . . ?
C29 C28 C27 O13 172.0(5) . . . . ?
C29 C28 C27 C26 54.2(7) . . . . ?
C4 C3 C2 C1 -178.2(5) . . . . ?
C4 N2 N3 N4 -0.4(8) . . . . ?
C30 O11 C26 C25 97.5(7) . . . . ?
C30 O11 C26 C27 -145.0(6) . . . . ?
C2 C3 C4 C5 164.7(7) . . . . ?
C2 C3 C4 N2 -10.5(10) . . . . ?

_smtbx_masks_special_details     ?
loop_
_smtbx_masks_void_nr
_smtbx_masks_void_average_x
_smtbx_masks_void_average_y
_smtbx_masks_void_average_z
_smtbx_masks_void_volume
_smtbx_masks_void_count_electrons
_smtbx_masks_void_content
1 0.000 0.336 0.833 127.0 33.2 ?
2 0.336 1.000 0.167 127.0 33.2 ?
3 0.225 0.758 0.481 8.2 0.6 ?
4 0.242 0.467 0.148 8.2 0.6 ?
5 0.467 0.242 0.852 8.2 0.6 ?
6 0.664 0.664 0.500 127.0 33.2 ?
7 0.533 0.775 0.815 8.2 0.6 ?
8 0.758 0.225 0.519 8.2 0.6 ?
9 0.775 0.533 0.185 8.2 0.6 ?

_shelx_res_file                  
;
TITL sal27 in P3221 #154
    sal27.res
    created by SHELXL-2018/3 at 16:31:44 on 20-May-2020
REM reset to P3221 #154
CELL 1.54178 13.0335 13.0335 44.951 90 90 120
ZERR 6 0.0147 0.0147 0.0504 0 0 0
LATT -1
SYMM -Y,+X-Y,0.667+Z
SYMM +Y-X,-X,0.333+Z
SYMM -Y+X,-Y,0.333-Z
SYMM -X,-X+Y,0.667-Z
SYMM +Y,+X,-Z
SFAC C H N O
UNIT 222 258 42 108

L.S. 16
PLAN  30 0 0
SIZE 0.182 0.234 0.354
TEMP -173.15
BOND
MORE -1
CONF
HTAB
fmap 2
acta
ABIN
OMIT -6 11 4
REM <olex2.extras>
REM <HklSrc "%./sal27.hkl">
REM </olex2.extras>

WGHT    0.034000    7.098700
FVAR       0.10294
O4    4    0.267419    0.351298    0.545859    11.00000    0.06424    0.08157 =
         0.03358   -0.00188   -0.00213    0.03975
O1    4    0.296628    0.344119    0.637823    11.00000    0.04396    0.08282 =
         0.03543    0.00416    0.00467    0.02367
O6    4    0.116410    0.241075    0.593906    11.00000    0.04515    0.07774 =
         0.04237    0.00000    0.00001    0.02693
O15   4    0.535124    0.946739    0.576037    11.00000    0.05085    0.05582 =
         0.05146    0.00681    0.00306    0.02206
O10   4    0.317359    0.773264    0.601334    11.00000    0.05488    0.06962 =
         0.04964    0.01196   -0.00416    0.01921
O2    4    0.474053    0.371756    0.572157    11.00000    0.04806    0.11344 =
         0.04837    0.02258    0.01439    0.04558
O13   4    0.436064    0.931079    0.519189    11.00000    0.07137    0.07050 =
         0.03986    0.00706    0.00377    0.03340
N8    3    0.151704    0.791106    0.598630    11.00000    0.03939    0.08510 =
         0.05306    0.02146   -0.00477    0.01277
O12   4    0.182845    0.993596    0.554928    11.00000    0.08397    0.09198 =
         0.05611    0.00322   -0.00177    0.04411
O11   4    0.200069    0.842734    0.535523    11.00000    0.07265    0.08647 =
         0.04546    0.00231   -0.01197    0.03770
O16   4    0.680991    0.992672    0.543061    11.00000    0.06713    0.10985 =
         0.05114   -0.00076   -0.00259    0.03879
O8    4    0.074278    0.429217    0.636234    11.00000    0.05383    0.08263 =
         0.05790    0.00979    0.02155    0.03355
O5    4    0.258733    0.518976    0.536468    11.00000    0.07863    0.08171 =
         0.05326    0.00670   -0.00128    0.04473
N4    3    0.459231    0.319991    0.635150    11.00000    0.03370    0.09464 =
         0.04143    0.00471   -0.00517    0.02072
O17   4    0.531227    0.680083    0.600203    11.00000    0.05689    0.06973 =
         0.07439    0.00728   -0.00709    0.01797
N1    3    0.421500    0.000000    0.666667    10.50000    0.05801    0.13212 =
         0.03348    0.00977    0.00488    0.06606
O7    4    0.008245    0.264858    0.558279    11.00000    0.05833    0.09361 =
         0.06995    0.01122   -0.00689    0.03097
C9    1    0.197362    0.366978    0.594775    11.00000    0.03908    0.07109 =
         0.04308    0.00233    0.00424    0.01714
AFIX  13
H9    2    0.157948    0.410418    0.586919    11.00000   -1.20000
AFIX   0

C34   1    0.645290    1.020067    0.564548    11.00000    0.06620    0.08945 =
         0.04497    0.01196    0.00024    0.04346
C28   1    0.464109    0.833342    0.562193    11.00000    0.07014    0.06084 =
         0.04660    0.00424   -0.00314    0.03084
AFIX  13
H28   2    0.516341    0.809422    0.551591    11.00000   -1.20000
AFIX   0

C10   1    0.236286    0.403264    0.627067    11.00000    0.04882    0.07144 =
         0.03779    0.00449    0.00710    0.02454
AFIX  13
H10   2    0.290623    0.490925    0.628112    11.00000   -1.20000
AFIX   0

N5    3    0.130636    1.000000    0.666667    10.50000    0.06874    0.10893 =
         0.04742    0.03817    0.01908    0.05447
C7    1    0.365948    0.331817    0.588370    11.00000    0.03687    0.08085 =
         0.03660    0.00492    0.00213    0.02341
AFIX  13
H7    2    0.313990    0.243809    0.587268    11.00000   -1.20000
AFIX   0
C8    1    0.305279    0.395064    0.576074    11.00000    0.04799    0.08030 =
         0.03197    0.00439    0.00221    0.03003
AFIX  13
H8    2    0.361398    0.482484    0.575768    11.00000   -1.20000
AFIX   0

O14   4    0.488400    0.817135    0.493004    11.00000    0.13623    0.08805 =
         0.06267   -0.00272    0.00639    0.05061
C13   1    0.242003    0.422988    0.528660    11.00000    0.06249    0.09091 =
         0.04075    0.00174    0.00082    0.04191
C6    1    0.399776    0.375531    0.621214    11.00000    0.04668    0.08864 =
         0.03793    0.00657    0.00281    0.02558
AFIX  13
H6    2    0.452564    0.463537    0.621488    11.00000   -1.20000
AFIX   0
C5    1    0.417383    0.208387    0.643180    11.00000    0.05039    0.10193 =
         0.03141    0.00579    0.00400    0.03729
AFIX  43
H5    2    0.336865    0.146987    0.643724    11.00000   -1.20000
AFIX   0
C3    1    0.522961    0.096162    0.659298    11.00000    0.05679    0.12632 =
         0.03330   -0.00748   -0.00628    0.05220
C11   1    0.515097    0.293678    0.568575    11.00000    0.06914    0.15341 =
         0.05490    0.02787    0.01902    0.08105

C35   1    0.710388    1.128464    0.582164    11.00000    0.07900    0.08167 =
         0.08308    0.00187    0.00424    0.03857
AFIX 137
H35A  2    0.657192    1.158285    0.587575    11.00000   -1.50000
H35B  2    0.776679    1.188467    0.570435    11.00000   -1.50000
H35C  2    0.740859    1.111187    0.600272    11.00000   -1.50000
AFIX   0

O3    4    0.460144    0.192388    0.577073    11.00000    0.09653    0.13062 =
         0.04953    0.01320    0.00696    0.06806
C15   1    0.027741    0.200455    0.573698    11.00000    0.04928    0.07684 =
         0.05565   -0.00143    0.00070    0.02611
C23   1    0.069974    0.863534    0.626613    11.00000    0.04542    0.11043 =
         0.05106    0.03343   -0.00084    0.02452
C22   1    0.042813    0.931146    0.647537    11.00000    0.06011    0.14472 =
         0.05920    0.04868    0.01777    0.06188
N6    3   -0.013744    0.781526    0.608413    11.00000    0.04016    0.12447 =
         0.07825    0.02998   -0.00386    0.02172
C26   1    0.289903    0.860368    0.556650    11.00000    0.06267    0.07538 =
         0.04528    0.00688   -0.00781    0.03130
AFIX  13
H26   2    0.329796    0.942753    0.564823    11.00000   -1.20000
AFIX   0

N2    3    0.612029    0.308465    0.646493    11.00000    0.04277    0.12778 =
         0.05494    0.01277    0.00064    0.03339
C36   1    0.472942    0.739617    0.611082    11.00000    0.06515    0.06284 =
         0.06137    0.01575   -0.00482    0.02265
AFIX  23
H36A  2    0.532114    0.821393    0.617023    11.00000   -1.20000
H36B  2    0.424890    0.697783    0.628769    11.00000   -1.20000
AFIX   0

N3    3    0.578454    0.382492    0.637154    11.00000    0.05508    0.11322 =
         0.06147    0.02106   -0.00572    0.02690
O18   4    0.704073    0.846462    0.603221    11.00000    0.05759    0.08980 =
         0.12249    0.02590   -0.02223    0.01518
C19   1   -0.078377    0.472633    0.635023    11.00000    0.07581    0.12037 =
         0.06094    0.00696    0.01533    0.05412
AFIX 137
H19A  2   -0.033055    0.554906    0.641882    11.00000   -1.50000
H19B  2   -0.161235    0.438392    0.641194    11.00000   -1.50000
H19C  2   -0.074221    0.470482    0.613281    11.00000   -1.50000
AFIX   0
O9    4   -0.071135    0.335154    0.668352    11.00000    0.06874    0.19202 =
         0.09234    0.07305    0.03570    0.05967

C33   1    0.541803    1.010562    0.474535    11.00000    0.13475    0.09457 =
         0.05912    0.02810    0.03722    0.05714
AFIX 137
H33A  2    0.480481    1.009637    0.461734    11.00000   -1.50000
H33B  2    0.600397    1.004108    0.462232    11.00000   -1.50000
H33C  2    0.580940    1.084895    0.485786    11.00000   -1.50000
AFIX   0

C17   1    0.131376    0.367893    0.647746    11.00000    0.05657    0.07741 =
         0.04279    0.00505    0.01100    0.02483
AFIX  23
H17A  2    0.077040    0.281114    0.647351    11.00000   -1.20000
H17B  2    0.158373    0.392673    0.668444    11.00000   -1.20000
AFIX   0

C24   1    0.175205    0.872263    0.620109    11.00000    0.05446    0.08024 =
         0.03975    0.01707   -0.00064    0.02299
AFIX  43
H24   2    0.249961    0.924488    0.628812    11.00000   -1.20000
AFIX   0
N7    3    0.036559    0.734747    0.591522    11.00000    0.05536    0.10940 =
         0.07805    0.02199   -0.00501    0.02140
C37   1    0.650271    0.741076    0.598182    11.00000    0.05409    0.08405 =
         0.06092    0.01357   -0.01999    0.01100
C25   1    0.229818    0.768766    0.581361    11.00000    0.04503    0.07060 =
         0.05212    0.01019   -0.00907    0.01488
AFIX  13
H25   2    0.184714    0.687852    0.572401    11.00000   -1.20000
AFIX   0
C32   1    0.486582    0.909011    0.495547    11.00000    0.09460    0.07761 =
         0.06072   -0.00239   -0.00596    0.04597

C18   1   -0.028616    0.404234    0.648012    11.00000    0.05155    0.09958 =
         0.04762    0.01106    0.01442    0.02689
C27   1    0.376390    0.836656    0.540326    11.00000    0.06431    0.05841 =
         0.04456    0.00574   -0.00539    0.02408
AFIX  13
H27   2    0.332813    0.759205    0.529616    11.00000   -1.20000
AFIX   0
C38   1    0.699085    0.664552    0.589803    11.00000    0.05098    0.11765 =
         0.09431   -0.01528   -0.01693    0.03518
AFIX 137
H38A  2    0.697129    0.617709    0.607072    11.00000   -1.50000
H38B  2    0.781101    0.713857    0.583067    11.00000   -1.50000
H38C  2    0.651454    0.611251    0.573705    11.00000   -1.50000
AFIX   0

C16   1   -0.040014    0.068044    0.573623    11.00000    0.06533    0.08878 =
         0.06955   -0.00532   -0.01338    0.03232
AFIX 137
H16A  2    0.013779    0.038069    0.569048    11.00000   -1.50000
H16B  2   -0.102551    0.039992    0.558528    11.00000   -1.50000
H16C  2   -0.075694    0.039256    0.593243    11.00000   -1.50000
AFIX   0

C29   1    0.393959    0.742612    0.586906    11.00000    0.07013    0.06232 =
         0.05317    0.00693   -0.00699    0.02839
AFIX  13
H29   2    0.346650    0.661936    0.577937    11.00000   -1.20000
AFIX   0

C4    1    0.514773    0.200467    0.650510    11.00000    0.04308    0.10465 =
         0.03360    0.00747    0.00526    0.03701
C31   1    0.055263    0.876784    0.514888    11.00000    0.10497    0.16286 =
         0.08077   -0.01519   -0.04180    0.08142
AFIX 137
H31A  2    0.033679    0.938604    0.513253    11.00000   -1.50000
H31B  2   -0.014201    0.802263    0.521049    11.00000   -1.50000
H31C  2    0.083249    0.865883    0.495553    11.00000   -1.50000
AFIX   0

C14   1    0.191801    0.363417    0.498963    11.00000    0.12239    0.12269 =
         0.03819   -0.00919   -0.01380    0.08088
AFIX 137
H14A  2    0.255558    0.366826    0.486680    11.00000   -1.50000
H14B  2    0.156217    0.404472    0.488748    11.00000   -1.50000
H14C  2    0.131223    0.280500    0.502290    11.00000   -1.50000
AFIX   0

C30   1    0.151533    0.912814    0.537495    11.00000    0.07689    0.09182 =
         0.05044    0.00611   -0.00833    0.04347
C21   1   -0.061339    0.931320    0.647306    11.00000    0.07227    0.22980 =
         0.09277    0.04859    0.01810    0.09720
AFIX  43
H21   2   -0.121359    0.882966    0.633478    11.00000   -1.20000
AFIX   0

C12   1    0.629904    0.349643    0.552053    11.00000    0.09488    0.23125 =
         0.13040    0.08935    0.06038    0.11468
AFIX 137
H12A  2    0.626148    0.396331    0.535436    11.00000   -1.50000
H12B  2    0.644576    0.287766    0.544372    11.00000   -1.50000
H12C  2    0.694309    0.401549    0.565511    11.00000   -1.50000
AFIX   0
C2    1    0.631836    0.099956    0.659152    11.00000    0.07121    0.16699 =
         0.06788   -0.01146   -0.00132    0.07227
AFIX  43
H2    2    0.702754    0.170332    0.653953    11.00000   -1.20000
AFIX   0

C20   1   -0.080330    1.000000    0.666667    10.50000    0.10038    0.30388 =
         0.13866    0.03493    0.01747    0.15194
AFIX  43
H20   2   -0.153221    0.999997    0.666668    10.50000   -1.20000
AFIX   0

C1    1    0.633041    0.000000    0.666667    10.50000    0.06257    0.17238 =
         0.12551   -0.00678   -0.00339    0.08619
AFIX  43
H1    2    0.705929   -0.000001    0.666664    10.50000   -1.20000
AFIX   0
HKLF 4


REM  sal27 in P3221 #154
REM wR2 = 0.1507, GooF = S = 1.075, Restrained GooF = 1.075 for all data
REM R1 = 0.0618 for 5522 Fo > 4sig(Fo) and 0.0707 for all 6347 data
REM 569 parameters refined using 0 restraints

END

WGHT      0.0340      7.0986

REM Instructions for potential hydrogen bonds
HTAB C9 O5
HTAB C8 O17
HTAB C6 O17
EQIV $3 x, y-1, z
HTAB C5 N5_$3
EQIV $4 x-1, y, z
HTAB C19 N2_$4
EQIV $5 x, y+1, z
HTAB C24 N1_$5
EQIV $6 x+1, y, z
HTAB C38 N6_$6
HTAB C16 O12_$3
HTAB C29 O5
EQIV $7 y, x, -z+1
HTAB C14 O4_$7
HTAB C21 O18_$4

REM Highest difference peak  0.266,  deepest hole -0.199,  1-sigma level  0.045
Q1    1   0.3799  0.8374  0.4859  11.00000  0.05    0.27
Q2    1  -0.0824  0.2608  0.6396  11.00000  0.05    0.24
Q3    1  -0.1387  0.8012  0.6198  11.00000  0.05    0.21
Q4    1   0.7129  0.0674  0.6684  11.00000  0.05    0.18
Q5    1   0.1949  0.7173  0.6104  11.00000  0.05    0.17
Q6    1   0.5550  0.6654  0.6151  11.00000  0.05    0.16
Q7    1  -0.0052  0.6170  0.5883  11.00000  0.05    0.16
Q8    1  -0.1008  0.4012  0.6155  11.00000  0.05    0.16
Q9    1   0.6032  0.0038  0.6908  11.00000  0.05    0.15
Q10   1  -0.0073  0.8931  0.5237  11.00000  0.05    0.15
Q11   1   0.6966  0.3051  0.6386  11.00000  0.05    0.15
Q12   1   0.3809  0.9163  0.4630  11.00000  0.05    0.15
Q13   1   0.3552  0.8873  0.5982  11.00000  0.05    0.14
Q14   1  -0.2284  0.3116  0.6530  11.00000  0.05    0.14
Q15   1   0.1754  0.1660  0.6023  11.00000  0.05    0.14
Q16   1  -0.0380  0.6229  0.6290  11.00000  0.05    0.14
Q17   1   0.5590  1.1100  0.4761  11.00000  0.05    0.14
Q18   1   0.4129  1.0274  0.4540  11.00000  0.05    0.14
Q19   1  -0.0003  0.1612  0.6558  11.00000  0.05    0.14
Q20   1   0.4933  0.2107  0.6349  11.00000  0.05    0.14
Q21   1   0.2701  0.1211  0.6511  11.00000  0.05    0.14
Q22   1   0.6217  0.2637  0.6349  11.00000  0.05    0.14
Q23   1   0.6181  0.8440  0.5528  11.00000  0.05    0.14
Q24   1   0.3360  0.9266  0.6200  11.00000  0.05    0.14
Q25   1   0.4789  0.2290  0.6564  11.00000  0.05    0.14
Q26   1   0.7182  0.8027  0.6310  11.00000  0.05    0.14
Q27   1   0.4436  0.1438  0.6427  11.00000  0.05    0.14
Q28   1  -0.1948  0.8302  0.6467  11.00000  0.05    0.14
Q29   1   0.1804  0.2829  0.4931  11.00000  0.05    0.14
Q30   1   0.2842  0.9414  0.6104  11.00000  0.05    0.14
;
_shelx_res_checksum              44450
_shelx_fab_file                  
;
-12 -1 -3 0.1536 -0.3282
-12 -1 -2 -0.7027 -0.6940
-12 -1 -1 -0.3870 -0.5442
-12 -1 0 -0.4084 0.4054
-12 -1 1 0.6884 0.8731
-12 -1 2 0.2093 0.6203
-12 -1 3 0.4968 -0.3266
-11 -2 -13 0.1044 -0.7866
-11 -2 -12 -0.1997 -0.2966
-11 -2 -11 -0.3930 -0.2610
-11 -2 -10 -0.1290 0.7625
-11 -2 -9 0.0975 0.2712
-11 -2 -8 0.3662 0.3858
-11 -2 -7 0.1618 -0.5133
-11 -2 -6 0.2801 -0.2238
-11 -2 -5 -0.0959 -0.4487
-11 -2 -4 -0.2122 -0.0055
-11 -2 -3 -0.7631 0.1542
-11 -2 -2 -0.1940 0.3879
-11 -2 -1 0.3853 0.6601
-11 -2 0 1.0254 -0.0145
-11 -2 1 0.2622 -0.2313
-11 -2 2 -0.7547 -1.1430
-11 -2 3 -0.8585 -0.2228
-11 -2 4 -0.0986 0.0731
-11 -2 5 1.2105 1.1687
-11 -2 6 0.3732 0.5005
-11 -2 7 -0.0673 0.0039
-11 -2 8 -1.4783 -0.7172
-11 -2 9 0.0803 -0.6964
-11 -2 10 0.0128 0.0133
-11 -2 11 1.3353 0.0900
-11 -2 12 -0.2128 0.7131
-11 -2 13 0.2448 -0.0735
-11 -1 -19 -0.3061 0.3877
-11 -1 -18 0.1329 0.0899
-11 -1 -17 0.1118 -0.0709
-11 -1 -16 0.4111 -0.4105
-11 -1 -15 -0.1784 0.0554
-11 -1 -14 -0.3500 0.1469
-11 -1 -13 -0.5057 0.3688
-11 -1 -12 0.3313 -0.0010
-11 -1 -11 0.4479 -0.2022
-11 -1 -10 0.6072 -0.1902
-11 -1 -9 -0.5505 -0.2396
-11 -1 -8 -0.5040 0.1669
-11 -1 -7 -0.7209 -0.1159
-11 -1 -6 0.6884 0.5633
-11 -1 -5 0.6029 -0.0075
-11 -1 -4 0.8110 0.3868
-11 -1 -3 -0.6363 -0.8535
-11 -1 -2 -0.6154 -0.2129
-11 -1 -1 -0.8075 -0.4213
-11 -1 0 0.4496 1.0290
-11 -1 1 0.2863 0.3524
-11 -1 2 0.6644 0.1849
-11 -1 3 -0.3077 -1.0476
-11 -1 4 0.4340 -0.3015
-11 -1 5 -0.4259 0.1278
-11 -1 6 0.3353 0.8995
-11 -1 7 -1.1929 0.0949
-11 -1 8 0.2234 -0.2663
-11 -1 9 -0.4659 -0.6198
-11 -1 10 1.4660 0.0980
-11 -1 11 -0.1848 0.1625
-11 -1 12 0.5000 0.3018
-11 -1 13 -1.0375 -0.1131
-11 -1 14 0.3285 0.0230
-11 -1 15 -0.3085 -0.0681
-11 -1 16 0.2370 -0.0617
-11 -1 17 -0.5419 -0.0879
-11 -1 18 -0.0268 -0.0016
-11 -1 19 0.3393 0.2777
-10 -4 -5 0.0891 0.2263
-10 -4 -4 -0.0138 0.6692
-10 -4 -3 -0.0486 -0.4211
-10 -4 -2 -0.0634 -0.1866
-10 -4 -1 -0.0920 -0.7942
-10 -4 0 -0.0727 0.6319
-10 -4 1 0.1108 -0.2177
-10 -4 2 0.2020 0.5481
-10 -4 3 0.1000 -0.5435
-10 -4 4 -0.2111 0.7609
-10 -4 5 -0.3062 0.0117
-10 -3 -17 -0.0942 0.2836
-10 -3 -16 0.5269 -0.4189
-10 -3 -15 0.2343 -0.9679
-10 -3 -14 -0.1574 -0.5564
-10 -3 -13 -0.5994 0.6400
-10 -3 -12 -0.3237 1.1236
-10 -3 -11 0.2931 0.6492
-10 -3 -10 0.3734 -0.5970
-10 -3 -9 0.3184 -1.0712
-10 -3 -8 -0.0961 -0.5857
-10 -3 -7 0.1307 0.3995
-10 -3 -6 -0.0934 0.7937
-10 -3 -5 -0.3980 0.4944
-10 -3 -4 -0.5808 -0.2748
-10 -3 -3 -0.2667 -0.3290
-10 -3 -2 0.8802 -0.4608
-10 -3 -1 0.5886 0.3324
-10 -3 0 0.4614 -0.1975
-10 -3 1 -0.9891 0.4335
-10 -3 2 -0.0885 -0.4592
-10 -3 3 -0.2271 0.5857
-10 -3 4 0.5956 -0.2779
-10 -3 5 -0.5531 0.4497
-10 -3 6 -0.3745 -0.6643
-10 -3 7 0.0897 -0.0734
-10 -3 8 0.8477 -0.2248
-10 -3 9 0.9485 0.4237
-10 -3 10 -0.6704 0.5223
-10 -3 11 -0.6239 -0.0924
-10 -3 12 -1.0891 -0.0518
-10 -3 13 0.8481 -0.8556
-10 -3 14 0.1606 0.3065
-10 -3 15 0.7371 -0.1965
-10 -3 16 -0.6081 0.9029
-10 -3 17 0.1111 -0.3317
-10 -2 -23 -0.4942 -0.2639
-10 -2 -22 0.3299 -0.3110
-10 -2 -21 0.1572 0.6148
-10 -2 -20 0.7168 0.1023
-10 -2 -19 -0.1020 0.2364
-10 -2 -18 -0.2203 -0.6737
-10 -2 -17 -0.8092 -0.0201
-10 -2 -16 -0.1790 0.0222
-10 -2 -15 0.2249 0.6151
-10 -2 -14 0.8007 0.1193
-10 -2 -13 0.3756 -0.3634
-10 -2 -12 -0.0473 -0.4110
-10 -2 -11 -0.7238 -0.3670
-10 -2 -10 -0.5103 0.6010
-10 -2 -9 -0.2961 0.0302
-10 -2 -8 0.5658 0.6190
-10 -2 -7 0.7165 -0.5660
-10 -2 -6 0.6086 0.4408
-10 -2 -5 -0.3186 -0.7498
-10 -2 -4 -1.0182 0.2396
-10 -2 -3 -0.6521 -0.7622
-10 -2 -2 0.0762 0.7619
-10 -2 -1 1.1974 0.1873
-10 -2 0 0.3579 0.7082
-10 -2 1 -0.0367 -0.7606
-10 -2 2 -0.9510 -0.4148
-10 -2 3 0.0905 -0.3039
-10 -2 4 0.3469 0.8137
-10 -2 5 0.2210 0.2558
-10 -2 6 -0.3921 -0.1393
-10 -2 7 -0.9159 -0.8505
-10 -2 8 0.6464 0.1961
-10 -2 9 0.3649 0.2776
-10 -2 10 1.4094 0.7210
-10 -2 11 -1.1238 -0.6179
-10 -2 12 -0.0716 -0.0451
-10 -2 13 -1.4832 -0.3668
-10 -2 14 0.9335 0.7093
-10 -2 15 -0.2659 -0.2985
-10 -2 16 1.0692 -0.0766
-10 -2 17 -0.2784 -0.4323
-10 -2 18 0.4615 0.4336
-10 -2 19 -0.4391 0.3684
-10 -2 20 -0.3457 0.0231
-10 -2 21 -0.4849 -0.2809
-10 -2 22 -0.0261 -0.3659
-10 -2 23 0.5695 0.2297
-10 -1 -27 -0.3796 -0.1402
-10 -1 -26 -0.1030 0.1972
-10 -1 -25 0.0836 0.9304
-10 -1 -24 0.1932 0.1410
-10 -1 -23 0.3224 -0.3643
-10 -1 -22 -0.3748 -1.2253
-10 -1 -21 0.0547 -0.1618
-10 -1 -20 -0.5381 0.4482
-10 -1 -19 0.5899 1.4487
-10 -1 -18 -0.2865 0.2337
-10 -1 -17 0.6034 -0.3948
-10 -1 -16 -0.6141 -1.5862
-10 -1 -15 0.4052 -0.3008
-10 -1 -14 -0.4159 0.2069
-10 -1 -13 0.4332 1.5910
-10 -1 -12 -0.3281 0.3425
-10 -1 -11 0.0053 0.0713
-10 -1 -10 -0.1091 -1.4218
-10 -1 -9 0.0611 -0.4638
-10 -1 -8 0.4397 -0.3715
-10 -1 -7 -0.2690 1.1107
-10 -1 -6 0.2449 0.7709
-10 -1 -5 -0.6573 0.6065
-10 -1 -4 0.6062 -0.7888
-10 -1 -3 -0.3570 -1.1409
-10 -1 -2 0.4791 -0.6886
-10 -1 -1 -0.8038 0.6229
-10 -1 0 0.1455 1.2046
-10 -1 1 0.0420 0.5784
-10 -1 2 0.7855 -0.6990
-10 -1 3 0.2592 -0.6777
-10 -1 4 -0.6619 -0.3287
-10 -1 5 -0.5513 0.9438
-10 -1 6 -0.5199 -0.2592
-10 -1 7 1.1211 0.0694
-10 -1 8 0.2047 -1.1590
-10 -1 9 0.3594 0.9794
-10 -1 10 -1.3202 0.0762
-10 -1 11 0.0964 1.1585
-10 -1 12 0.1848 -0.9112
-10 -1 13 1.3410 -0.0735
-10 -1 14 -0.2395 -0.9100
-10 -1 15 -0.7683 0.0691
-10 -1 16 -1.3124 -0.0142
-10 -1 17 0.2232 0.5656
-10 -1 18 1.0219 0.9249
-10 -1 19 1.2702 0.0950
-10 -1 20 -0.1322 -0.3437
-10 -1 21 -0.8497 -1.3750
-10 -1 22 -1.1505 -0.1228
-10 -1 23 0.0536 0.3508
-10 -1 24 0.4688 1.0866
-10 -1 25 0.9006 0.1116
-10 -1 26 -0.0177 -0.4920
-10 -1 27 -0.1753 -0.4441
-9 -5 -10 0.4914 0.2156
-9 -5 -9 -0.3789 -0.0250
-9 -5 -8 -0.8481 -0.0744
-9 -5 -7 -0.4861 0.1588
-9 -5 -6 0.7835 0.2870
-9 -5 -5 1.0166 -0.0447
-9 -5 -4 0.2410 -0.6078
-9 -5 -3 -0.7747 -0.6497
-9 -5 -2 -0.7888 0.2255
-9 -5 -1 0.1839 0.7535
-9 -5 0 0.3159 0.9118
-9 -5 1 0.2504 -0.3780
-9 -5 2 -0.6011 -0.4354
-9 -5 3 0.2788 -0.8690
-9 -5 4 0.2679 0.4210
-9 -5 5 0.8126 -0.1382
-9 -5 6 -0.6068 0.5086
-9 -5 7 -0.4627 -0.3183
-9 -5 8 -0.7423 0.5717
-9 -5 9 0.5071 -0.0620
-9 -5 10 0.2962 0.0901
-9 -4 -19 0.1177 0.3982
-9 -4 -18 0.0786 -0.1919
-9 -4 -17 0.0876 -0.7235
-9 -4 -16 -0.3317 -0.8299
-9 -4 -15 -0.1649 0.8661
-9 -4 -14 -0.2169 0.7853
-9 -4 -13 0.4875 0.8932
-9 -4 -12 -0.0317 -1.3302
-9 -4 -11 0.5324 -0.4981
-9 -4 -10 -0.3964 -0.4050
-9 -4 -9 0.5406 1.3853
-9 -4 -8 -0.7849 0.0154
-9 -4 -7 0.0345 -0.3533
-9 -4 -6 -1.0437 -1.1447
-9 -4 -5 0.6589 0.3698
-9 -4 -4 0.4244 0.8139
-9 -4 -3 1.0859 0.8964
-9 -4 -2 -0.1022 -0.4474
-9 -4 -1 -0.7401 -0.6070
-9 -4 0 -0.4987 -0.8312
-9 -4 1 -0.5400 0.2332
-9 -4 2 0.7685 -0.0919
-9 -4 3 -0.3728 0.9023
-9 -4 4 0.7792 0.0825
-9 -4 5 -0.5220 0.6952
-9 -4 6 0.9033 -0.9288
-9 -4 7 -0.4250 -0.3072
-9 -4 8 0.1224 -0.7103
-9 -4 9 -0.7084 0.7996
-9 -4 10 -0.2199 0.3722
-9 -4 11 0.2745 0.1516
-9 -4 12 -0.0230 -0.5619
-9 -4 13 0.6257 -0.3212
-9 -4 14 -0.5304 0.5128
-9 -4 15 0.7003 0.3337
-9 -4 16 -0.5114 0.2219
-9 -4 17 0.5639 -0.7960
-9 -4 18 -0.8408 -0.1756
-9 -4 19 0.0664 -0.1100
-9 -3 -25 -0.0993 -0.2923
-9 -3 -24 0.5573 0.1034
-9 -3 -23 0.5180 0.4314
-9 -3 -22 0.5243 0.1845
-9 -3 -21 -0.5530 -0.0272
-9 -3 -20 -0.9237 -0.5732
-9 -3 -19 -0.9886 -0.0301
-9 -3 -18 0.3999 0.1745
-9 -3 -17 1.3480 0.3797
-9 -3 -16 1.3544 0.0101
-9 -3 -15 -0.2808 -0.4403
-9 -3 -14 -1.4229 0.1517
-9 -3 -13 -1.4995 -0.2637
-9 -3 -12 0.3471 0.6044
-9 -3 -11 0.9701 -0.8761
-9 -3 -10 1.3724 0.7009
-9 -3 -9 -0.5284 -0.5247
-9 -3 -8 -0.2278 1.5306
-9 -3 -7 -1.0142 -0.9953
-9 -3 -6 0.5456 0.2637
-9 -3 -5 -0.3088 -1.8079
-9 -3 -4 0.5523 0.8377
-9 -3 -3 -0.1697 -0.0411
-9 -3 -2 0.3155 1.5086
-9 -3 -1 -0.1678 -0.2455
-9 -3 0 -0.4928 0.0645
-9 -3 1 0.0758 -0.7149
-9 -3 2 0.0295 -0.3921
-9 -3 3 0.9940 -0.3786
-9 -3 4 -0.4154 -0.1767
-9 -3 5 -0.1995 0.6271
-9 -3 6 -0.8836 0.8331
-9 -3 7 0.3596 0.6760
-9 -3 8 0.5714 -0.3471
-9 -3 9 0.1152 -1.1745
-9 -3 10 0.0383 -0.5488
-9 -3 11 -0.9148 -0.1330
-9 -3 12 0.8653 1.1933
-9 -3 13 -0.4292 -0.0006
-9 -3 14 1.0265 0.3766
-9 -3 15 -1.4585 -0.8480
-9 -3 16 0.5228 0.5040
-9 -3 17 -0.8750 -0.2244
-9 -3 18 1.3803 0.2951
-9 -3 19 -0.3280 -0.6225
-9 -3 20 0.6057 -0.1030
-9 -3 21 -0.8412 0.1993
-9 -3 22 0.0788 0.3974
-9 -3 23 -0.3955 0.2694
-9 -3 24 0.3002 -0.4251
-9 -3 25 0.0250 -0.1412
-9 -2 -29 -0.7069 0.0292
-9 -2 -28 0.4280 -0.0076
-9 -2 -27 -0.0944 0.4195
-9 -2 -26 0.8638 0.0065
-9 -2 -25 -0.2073 -0.3174
-9 -2 -24 -0.2730 -0.7604
-9 -2 -23 -0.8873 -0.0117
-9 -2 -22 -0.0989 0.6884
-9 -2 -21 0.6856 1.1963
-9 -2 -20 0.7415 -0.0362
-9 -2 -19 0.2382 -0.8851
-9 -2 -18 -0.9805 -1.6717
-9 -2 -17 -0.4875 0.1666
-9 -2 -16 -0.0579 0.7493
-9 -2 -15 1.0015 2.0536
-9 -2 -14 0.2657 -0.3816
-9 -2 -13 -0.4002 -0.3327
-9 -2 -12 -0.6899 -2.1945
-9 -2 -11 -0.1873 0.5813
-9 -2 -10 0.9491 -0.1073
-9 -2 -9 0.1542 2.0341
-9 -2 -8 0.2300 -0.5639
-9 -2 -7 -1.3706 0.2870
-9 -2 -6 0.3493 -1.6634
-9 -2 -5 -0.2542 0.1811
-9 -2 -4 1.5007 -0.1128
-9 -2 -3 -0.5526 1.2935
-9 -2 -2 0.1486 0.4597
-9 -2 -1 -1.2709 -0.2450
-9 -2 0 0.3540 -1.1311
-9 -2 1 0.0342 -0.9798
-9 -2 2 0.7326 0.4850
-9 -2 3 0.0987 1.2372
-9 -2 4 -0.1045 0.9997
-9 -2 5 -0.0594 -0.4027
-9 -2 6 -0.5070 -1.4702
-9 -2 7 -0.0782 -0.4908
-9 -2 8 -0.5159 0.0284
-9 -2 9 0.6383 1.5715
-9 -2 10 0.4375 -0.1429
-9 -2 11 0.8221 0.4217
-9 -2 12 -0.4861 -1.3530
-9 -2 13 -0.7132 0.3818
-9 -2 14 -0.8437 -0.7184
-9 -2 15 0.2405 0.8502
-9 -2 16 0.6810 -0.0426
-9 -2 17 0.7010 0.7659
-9 -2 18 -0.1053 -0.3102
-9 -2 19 -0.3535 -0.5635
-9 -2 20 -0.5329 -0.6218
-9 -2 21 0.1318 0.0069
-9 -2 22 -0.0321 0.9210
-9 -2 23 0.3961 0.4113
-9 -2 24 -0.2105 -0.0261
-9 -2 25 0.2272 -0.7677
-9 -2 26 -0.2682 -0.2308
-9 -2 27 0.2049 0.2060
-9 -2 28 -0.1745 0.2865
-9 -2 29 0.1258 0.1099
-9 -1 -32 -0.3642 -0.1692
-9 -1 -31 0.0321 -0.0735
-9 -1 -30 -0.2186 -0.3667
-9 -1 -29 0.7189 0.1091
-9 -1 -28 0.1121 -0.4123
-9 -1 -27 0.1051 0.7117
-9 -1 -26 -0.9439 0.0574
-9 -1 -25 -0.2038 0.7806
-9 -1 -24 0.2279 -0.7256
-9 -1 -23 1.1402 -0.3150
-9 -1 -22 0.2421 -0.7195
-9 -1 -21 -0.5588 0.3694
-9 -1 -20 -1.4515 0.5956
-9 -1 -19 -0.2470 0.1968
-9 -1 -18 0.5856 0.0948
-9 -1 -17 1.8419 -0.7879
-9 -1 -16 0.1909 0.4660
-9 -1 -15 -0.2230 -0.3294
-9 -1 -14 -2.0700 0.7771
-9 -1 -13 -0.0464 -0.7904
-9 -1 -12 -0.2718 0.2255
-9 -1 -11 1.9229 -0.5169
-9 -1 -10 -0.1026 0.4823
-9 -1 -9 0.5025 0.0121
-9 -1 -8 -1.4706 0.0986
-9 -1 -7 0.0719 0.3385
-9 -1 -6 -0.2858 -0.0795
-9 -1 -5 1.0485 0.2495
-9 -1 -4 0.2330 -1.2099
-9 -1 -3 -0.1939 -0.1394
-9 -1 -2 -0.9562 -0.2807
-9 -1 -1 -0.6397 1.6637
-9 -1 0 0.5803 0.5021
-9 -1 1 1.1707 -0.0869
-9 -1 2 0.7942 -1.5699
-9 -1 3 -0.6815 -0.7975
-9 -1 4 -1.3695 0.6644
-9 -1 5 -0.4942 1.2058
-9 -1 6 0.6057 0.9688
-9 -1 7 1.2385 -1.0849
-9 -1 8 -0.0525 -0.9924
-9 -1 9 -0.5805 -1.1276
-9 -1 10 -0.7562 1.0571
-9 -1 11 0.3512 1.1255
-9 -1 12 0.6761 1.3670
-9 -1 13 0.1917 -0.5882
-9 -1 14 -0.0550 -1.4265
-9 -1 15 -0.7364 -1.6020
-9 -1 16 0.1438 -0.0160
-9 -1 17 -0.6995 1.5331
-9 -1 18 0.5718 1.6243
-9 -1 19 -0.1336 0.3857
-9 -1 20 1.3912 -1.2415
-9 -1 21 -0.1877 -1.3125
-9 -1 22 -0.1136 -0.3609
-9 -1 23 -1.5568 0.6764
-9 -1 24 -0.2018 0.7734
-9 -1 25 0.3984 0.0808
-9 -1 26 1.1562 -0.1548
-9 -1 27 0.3725 -0.2681
-9 -1 28 -0.5657 0.1706
-9 -1 29 -0.5393 -0.0980
-9 -1 30 -0.2853 0.0004
-9 -1 31 0.5511 -0.2066
-9 -1 32 0.0992 0.1009
-8 -6 -12 0.3110 0.2473
-8 -6 -11 -0.7837 0.2355
-8 -6 -10 -0.2892 0.6178
-8 -6 -9 -0.2784 -0.1954
-8 -6 -8 1.5667 -0.3192
-8 -6 -7 1.0280 -0.4776
-8 -6 -6 0.1648 -0.1031
-8 -6 -5 -1.9343 0.2389
-8 -6 -4 -1.3740 0.3194
-8 -6 -3 0.0169 0.5232
-8 -6 -2 1.5422 0.0628
-8 -6 -1 1.1464 -0.3489
-8 -6 0 -0.1860 -0.7768
-8 -6 1 -0.5198 -0.4121
-8 -6 2 -0.5255 0.6369
-8 -6 3 0.2415 0.6483
-8 -6 4 -0.5725 0.5320
-8 -6 5 -0.1127 -1.0297
-8 -6 6 -0.1464 -0.2087
-8 -6 7 1.1434 -0.3180
-8 -6 8 0.5010 1.2474
-8 -6 9 -0.0352 -0.2178
-8 -6 10 -0.9962 -0.0315
-8 -6 11 -0.6394 -1.0995
-8 -6 12 0.1864 0.3271
-8 -5 -21 0.1572 0.4262
-8 -5 -20 0.5021 -0.1588
-8 -5 -19 -0.3175 0.0898
-8 -5 -18 -0.1128 -1.1741
-8 -5 -17 -0.5760 0.7820
-8 -5 -16 0.2900 0.0057
-8 -5 -15 -0.1790 1.7777
-8 -5 -14 0.2481 -1.3177
-8 -5 -13 0.0819 0.2073
-8 -5 -12 0.6606 -1.6266
-8 -5 -11 0.5712 1.4655
-8 -5 -10 -0.7763 -0.6887
-8 -5 -9 -1.1120 0.5756
-8 -5 -8 -1.6095 -1.1275
-8 -5 -7 1.3940 1.1197
-8 -5 -6 1.2940 0.7563
-8 -5 -5 2.3136 0.4988
-8 -5 -4 -1.4016 -1.1226
-8 -5 -3 -1.1444 -1.3754
-8 -5 -2 -2.2162 0.0477
-8 -5 -1 0.6143 0.5761
-8 -5 0 0.8313 0.7280
-8 -5 1 1.3169 -0.2057
-8 -5 2 0.5437 0.2549
-8 -5 3 -0.5881 0.7909
-8 -5 4 -0.1335 -0.0751
-8 -5 5 -1.3185 -0.9042
-8 -5 6 0.4853 -2.1322
-8 -5 7 -0.6588 0.5838
-8 -5 8 1.2421 1.0487
-8 -5 9 -0.3793 2.4397
-8 -5 10 0.7171 -1.0083
-8 -5 11 -0.5097 -0.7192
-8 -5 12 0.1006 -1.6853
-8 -5 13 -0.2434 1.1267
-8 -5 14 -0.2401 0.2224
-8 -5 15 0.3196 0.5610
-8 -5 16 -0.2446 -0.9058
-8 -5 17 0.5124 0.1236
-8 -5 18 -0.6389 0.1882
-8 -5 19 0.3584 0.4765
-8 -5 20 -0.3325 -0.2008
-8 -5 21 0.6325 -0.3270
-8 -4 -26 0.1872 0.1456
-8 -4 -25 -0.0380 0.0743
-8 -4 -24 -0.0944 -0.4092
-8 -4 -23 -0.3714 -0.3597
-8 -4 -22 -0.6661 -0.3956
-8 -4 -21 0.0664 0.5909
-8 -4 -20 0.2147 0.7849
-8 -4 -19 1.6761 0.4404
-8 -4 -18 -0.0105 -0.7051
-8 -4 -17 0.2055 -1.2094
-8 -4 -16 -2.4170 0.0597
-8 -4 -15 0.0333 0.4847
-8 -4 -14 -0.4560 1.2342
-8 -4 -13 2.3702 -1.1111
-8 -4 -12 -0.1763 0.2581
-8 -4 -11 0.0937 -0.6310
-8 -4 -10 -1.5453 2.3486
-8 -4 -9 0.3458 -1.3132
-8 -4 -8 0.8444 -0.3647
-8 -4 -7 0.5283 -3.1721
-8 -4 -6 -0.3840 2.0486
-8 -4 -5 -1.6992 1.1557
-8 -4 -4 -0.0153 3.1046
-8 -4 -3 0.2107 -1.8420
-8 -4 -2 1.6480 -1.2317
-8 -4 -1 0.2452 -2.1470
-8 -4 0 0.1123 0.6460
-8 -4 1 -0.4296 0.5638
-8 -4 2 -0.8515 0.8421
-8 -4 3 -0.4500 0.8670
-8 -4 4 -1.3281 0.4100
-8 -4 5 1.2427 0.0599
-8 -4 6 0.7073 -1.7895
-8 -4 7 2.5435 -1.1644
-8 -4 8 -1.1172 -0.1230
-8 -4 9 -0.8678 1.6912
-8 -4 10 -2.5309 1.4560
-8 -4 11 0.6392 -0.4704
-8 -4 12 0.9456 -0.9057
-8 -4 13 1.5112 -1.3784
-8 -4 14 -0.1821 1.0893
-8 -4 15 -0.9356 0.1504
-8 -4 16 -0.3398 1.1459
-8 -4 17 -0.0371 -1.1670
-8 -4 18 0.8252 0.1202
-8 -4 19 -0.2490 -0.8830
-8 -4 20 0.0764 0.6305
-8 -4 21 -0.6346 -0.0074
-8 -4 22 0.1686 0.6041
-8 -4 23 -0.1008 0.1034
-8 -4 24 0.4169 -0.0990
-8 -4 25 0.1416 -0.3183
-8 -4 26 0.1728 -0.5257
-8 -3 -30 -0.0348 -0.2892
-8 -3 -29 0.0998 0.0971
-8 -3 -28 0.3747 -0.3724
-8 -3 -27 0.2693 -0.0049
-8 -3 -26 -0.3546 -0.0393
-8 -3 -25 -0.4273 0.5492
-8 -3 -24 -0.5901 0.7165
-8 -3 -23 0.7319 0.1195
-8 -3 -22 0.4923 -0.7213
-8 -3 -21 0.7040 -1.5701
-8 -3 -20 -1.2371 -0.3878
-8 -3 -19 -0.5656 0.8492
-8 -3 -18 -0.3746 1.9894
-8 -3 -17 1.7087 0.7693
-8 -3 -16 0.5842 -0.9062
-8 -3 -15 -0.4008 -1.5443
-8 -3 -14 -1.8543 -1.1237
-8 -3 -13 -0.4597 0.9247
-8 -3 -12 1.3907 0.4057
-8 -3 -11 1.4944 1.3423
-8 -3 -10 0.1660 -0.9657
-8 -3 -9 -2.2627 0.6720
-8 -3 -8 -0.8024 -1.3903
-8 -3 -7 0.1886 1.0194
-8 -3 -6 2.7279 -0.9181
-8 -3 -5 0.2616 1.2821
-8 -3 -4 -0.3858 -0.9634
-8 -3 -3 -2.6331 0.1876
-8 -3 -2 -0.2995 -1.0531
-8 -3 -1 0.2314 0.6748
-8 -3 0 2.0165 0.9147
-8 -3 1 0.9042 0.7688
-8 -3 2 0.2852 -0.2074
-8 -3 3 -1.1232 -1.5533
-8 -3 4 -1.5961 -0.5337
-8 -3 5 -0.9384 -0.1791
-8 -3 6 0.3241 1.3443
-8 -3 7 1.8126 0.4498
-8 -3 8 1.3829 0.2266
-8 -3 9 0.0808 -0.5934
-8 -3 10 -1.3695 -0.5419
-8 -3 11 -1.3721 0.0597
-8 -3 12 -0.0544 -0.0680
-8 -3 13 0.5817 0.7330
-8 -3 14 0.9191 -0.3790
-8 -3 15 -0.1667 0.2449
-8 -3 16 0.0456 -0.9088
-8 -3 17 -0.2815 0.4024
-8 -3 18 0.2809 -0.0248
-8 -3 19 -0.2444 1.0066
-8 -3 20 -0.2158 -0.0851
-8 -3 21 -0.1721 -0.2301
-8 -3 22 0.1401 -1.0319
-8 -3 23 0.3854 -0.2988
-8 -3 24 -0.0307 0.2552
-8 -3 25 -0.0434 0.9943
-8 -3 26 -0.2639 0.4352
-8 -3 27 0.1266 -0.0610
-8 -3 28 0.1311 -0.8575
-8 -3 29 0.0378 -0.2690
-8 -3 30 -0.0541 -0.1678
-8 -2 -34 -0.2916 0.6079
-8 -2 -33 0.3247 -0.1962
-8 -2 -32 -0.4074 -0.0313
-8 -2 -31 0.3631 -0.7240
-8 -2 -30 -0.4635 -0.0702
-8 -2 -29 0.3608 0.2928
-8 -2 -28 -0.3153 0.7848
-8 -2 -27 0.6025 0.5412
-8 -2 -26 0.1227 -0.4403
-8 -2 -25 0.2041 -0.8595
-8 -2 -24 -0.7022 -0.8257
-8 -2 -23 -0.8996 0.3698
-8 -2 -22 -0.1515 1.0257
-8 -2 -21 0.7112 0.5524
-8 -2 -20 1.4760 -0.1312
-8 -2 -19 0.2304 -1.2644
-8 -2 -18 -0.6333 0.2554
-8 -2 -17 -1.4049 -0.0935
-8 -2 -16 -0.3943 1.4171
-8 -2 -15 0.5349 -1.1305
-8 -2 -14 0.7355 0.1024
-8 -2 -13 0.5344 -1.2797
-8 -2 -12 -0.4558 1.5233
-8 -2 -11 -0.0426 0.1956
-8 -2 -10 -0.6046 0.7943
-8 -2 -9 0.3257 -1.2464
-8 -2 -8 -0.0570 -0.7115
-8 -2 -7 0.6703 -0.1781
-8 -2 -6 -0.0224 0.5782
-8 -2 -5 -0.5364 1.2112
-8 -2 -4 -0.8155 -0.1607
-8 -2 -3 -0.4481 0.0523
-8 -2 -2 1.3188 -1.4393
-8 -2 -1 1.0050 -0.0927
-8 -2 0 0.8477 -0.4634
-8 -2 1 -1.6562 1.2641
-8 -2 2 -1.0630 0.8814
-8 -2 3 -0.8490 0.8044
-8 -2 4 1.3505 -0.7540
-8 -2 5 0.8140 -1.7531
-8 -2 6 0.3457 -1.2789
-8 -2 7 -0.7540 0.1319
-8 -2 8 -0.2585 2.1516
-8 -2 9 0.3709 1.8366
-8 -2 10 0.3687 0.3580
-8 -2 11 -0.3897 -1.8162
-8 -2 12 -0.7879 -2.1687
-8 -2 13 -0.3747 -0.5770
-8 -2 14 0.8406 0.9695
-8 -2 15 0.5835 2.0002
-8 -2 16 0.5471 0.5290
-8 -2 17 -0.9167 -0.1355
-8 -2 18 0.0938 -1.3662
-8 -2 19 -0.5674 -0.3089
-8 -2 20 0.6382 -0.2591
-8 -2 21 -0.7489 0.5977
-8 -2 22 0.3504 0.0338
-8 -2 23 -0.1712 0.1703
-8 -2 24 0.9545 -0.0522
-8 -2 25 -0.0627 0.1921
-8 -2 26 -0.2837 0.1056
-8 -2 27 -0.6767 -0.1381
-8 -2 28 -0.1090 -0.2881
-8 -2 29 0.5731 -0.2306
-8 -2 30 0.2354 0.0884
-8 -2 31 0.1398 0.2224
-8 -2 32 -0.6263 0.0984
-8 -2 33 0.0214 0.0083
-8 -2 34 -0.1257 -0.0479
-8 -1 -36 0.3818 -0.2262
-8 -1 -35 -0.4963 -0.0544
-8 -1 -34 0.4034 -0.4631
-8 -1 -33 -0.7243 -0.1049
-8 -1 -32 0.4332 0.1685
-8 -1 -31 -0.1941 0.3242
-8 -1 -30 1.0163 0.4736
-8 -1 -29 0.1225 -0.4770
-8 -1 -28 -0.1352 -0.2344
-8 -1 -27 -1.1934 -0.6639
-8 -1 -26 -0.8995 0.8340
-8 -1 -25 0.3433 0.4313
-8 -1 -24 1.2897 0.6226
-8 -1 -23 1.3852 -0.9449
-8 -1 -22 -0.2424 -0.8137
-8 -1 -21 -1.3709 -0.4644
-8 -1 -20 -1.2226 0.6508
-8 -1 -19 -0.1032 0.9590
-8 -1 -18 1.4231 0.3091
-8 -1 -17 0.5178 -0.1234
-8 -1 -16 0.4022 -0.5532
-8 -1 -15 -1.3255 -0.1645
-8 -1 -14 0.2169 -0.2727
-8 -1 -13 -0.3854 -0.1992
-8 -1 -12 0.9694 0.0004
-8 -1 -11 -0.4520 0.3386
-8 -1 -10 0.0483 0.6825
-8 -1 -9 -0.4238 0.0947
-8 -1 -8 0.0378 -0.2379
-8 -1 -7 0.3551 -0.4572
-8 -1 -6 -0.0324 0.0796
-8 -1 -5 0.7185 0.2976
-8 -1 -4 -0.5538 -0.2728
-8 -1 -3 0.0914 -0.6098
-8 -1 -2 -1.3424 -0.6120
-8 -1 -1 0.4905 0.8427
-8 -1 0 0.3192 1.2657
-8 -1 1 1.5798 0.8875
-8 -1 2 -0.3194 -0.8046
-8 -1 3 -0.9267 -1.6005
-8 -1 4 -1.5501 -0.7259
-8 -1 5 0.2032 0.3905
-8 -1 6 1.2850 1.3239
-8 -1 7 1.5640 0.0652
-8 -1 8 -0.1478 -0.2588
-8 -1 9 -1.1066 -0.5916
-8 -1 10 -1.8031 0.6891
-8 -1 11 0.0479 0.7879
-8 -1 12 0.4871 -0.0991
-8 -1 13 2.1563 -0.9995
-8 -1 14 0.1314 -1.6630
-8 -1 15 0.1651 0.3235
-8 -1 16 -2.3342 0.6745
-8 -1 17 -0.2605 2.1783
-8 -1 18 -0.4310 -0.0552
-8 -1 19 2.1276 -0.0237
-8 -1 20 0.1604 -1.9150
-8 -1 21 0.1744 -0.3898
-8 -1 22 -1.5706 -0.4394
-8 -1 23 0.1923 1.0980
-8 -1 24 0.3911 0.6849
-8 -1 25 0.8910 0.4350
-8 -1 26 -0.5942 -0.3188
-8 -1 27 -0.8841 -0.7447
-8 -1 28 -0.3297 -0.0906
-8 -1 29 0.7667 -0.0193
-8 -1 30 1.0248 0.6833
-8 -1 31 0.0002 -0.2563
-8 -1 32 -0.5922 -0.0308
-8 -1 33 -0.7948 -0.6058
-8 -1 34 0.1211 0.3758
-8 -1 35 0.2107 0.1598
-8 -1 36 0.3985 0.4992
-7 -7 -13 -0.0104 -0.1578
-7 -7 -12 0.1986 1.0284
-7 -7 -11 0.2722 -0.1889
-7 -7 -10 0.2714 -0.1162
-7 -7 -9 0.1307 -1.1385
-7 -7 -8 -0.5283 0.2391
-7 -7 -7 -0.5050 0.5751
-7 -7 -6 -0.4508 0.8723
-7 -7 -5 0.5036 -0.0724
-7 -7 -4 0.5211 -0.8729
-7 -7 -3 0.6794 -0.4710
-7 -7 -2 -0.1802 -0.3456
-7 -7 -1 -0.2477 0.7658
-7 -7 0 -0.7620 0.2827
-7 -6 -22 0.0260 0.2771
-7 -6 -21 0.0994 0.4178
-7 -6 -20 -0.5705 -0.8660
-7 -6 -19 -0.0841 0.0295
-7 -6 -18 0.1176 -0.8488
-7 -6 -17 0.1559 1.7682
-7 -6 -16 -0.0017 -0.2978
-7 -6 -15 -0.2903 1.3454
-7 -6 -14 0.6681 -2.5222
-7 -6 -13 0.3059 0.3788
-7 -6 -12 0.0934 -1.7737
-7 -6 -11 -1.4835 2.4648
-7 -6 -10 -0.8562 -0.2246
-7 -6 -9 0.5949 1.9242
-7 -6 -8 1.8693 -1.3802
-7 -6 -7 1.5474 -0.0753
-7 -6 -6 -1.4761 -1.6042
-7 -6 -5 -1.7387 -0.1393
-7 -6 -4 -2.1086 0.3229
-7 -6 -3 2.0002 0.7838
-7 -6 -2 1.4037 1.0245
-7 -6 -1 2.2284 -0.3095
-7 -6 0 -1.8151 0.3162
-7 -6 1 -1.2906 -0.5597
-7 -6 2 -1.7918 -0.0575
-7 -6 3 1.0735 -1.2923
-7 -6 4 1.5419 -1.0111
-7 -6 5 1.0192 0.6735
-7 -6 6 -0.2843 1.7678
-7 -6 7 -1.8684 2.6612
-7 -6 8 -0.3422 -1.2725
-7 -6 9 -0.1430 -1.6089
-7 -6 10 1.8029 -3.3922
-7 -6 11 0.0823 1.5727
-7 -6 12 0.2079 0.9952
-7 -6 13 -1.1367 2.9511
-7 -6 14 -0.2127 -1.4403
-7 -6 15 -0.1972 -0.2931
-7 -6 16 0.1404 -1.8656
-7 -6 17 0.4189 0.9608
-7 -6 18 0.3142 -0.1733
-7 -6 19 0.6400 0.8734
-7 -6 20 -0.4003 -0.3729
-7 -6 21 -0.4759 0.2951
-7 -6 22 -0.8254 -0.3430
-7 -5 -27 -0.5740 -0.0334
-7 -5 -26 0.1888 -0.2948
-7 -5 -25 -0.0769 -0.4667
-7 -5 -24 0.1715 -0.2303
-7 -5 -23 0.0409 0.2774
-7 -5 -22 0.1749 0.7817
-7 -5 -21 0.6621 0.3874
-7 -5 -20 -0.3952 -0.2780
-7 -5 -19 0.3787 -1.0780
-7 -5 -18 -1.4384 -0.1295
-7 -5 -17 0.8628 0.3090
-7 -5 -16 -1.3978 1.0668
-7 -5 -15 1.5319 -0.7734
-7 -5 -14 -1.3673 -0.1881
-7 -5 -13 2.0665 -0.5030
-7 -5 -12 -0.6787 2.2265
-7 -5 -11 1.6994 -0.3068
-7 -5 -10 -1.5640 -0.5216
-7 -5 -9 -0.7358 -3.7078
-7 -5 -8 -1.5881 1.1255
-7 -5 -7 -0.1007 1.5096
-7 -5 -6 1.8932 4.4849
-7 -5 -5 0.9087 -1.8312
-7 -5 -4 1.8603 -1.8659
-7 -5 -3 -2.1165 -4.0847
-7 -5 -2 0.1531 1.8956
-7 -5 -1 -2.3224 1.3568
-7 -5 0 1.3352 2.6802
-7 -5 1 -1.1653 -1.1817
-7 -5 2 0.9173 -0.3039
-7 -5 3 -0.0704 -1.0447
-7 -5 4 1.7212 0.1302
-7 -5 5 1.5584 -0.6800
-7 -5 6 -0.9949 0.0393
-7 -5 7 -1.6998 0.5776
-7 -5 8 -3.5291 1.1694
-7 -5 9 1.4645 -0.0104
-7 -5 10 1.3018 -0.5857
-7 -5 11 3.8620 -1.1809
-7 -5 12 -1.3610 0.5845
-7 -5 13 -0.8612 0.1175
-7 -5 14 -2.6609 1.0141
-7 -5 15 0.9399 -1.0291
-7 -5 16 0.6112 0.3047
-7 -5 17 1.0009 -0.9001
-7 -5 18 -0.4423 0.8617
-7 -5 19 -0.5820 -0.3606
-7 -5 20 0.0475 0.8271
-7 -5 21 -0.0007 -0.1897
-7 -5 22 0.6559 0.1543
-7 -5 23 -0.1851 -0.6656
-7 -5 24 0.3212 -0.4708
-7 -5 25 -0.6855 0.0056
-7 -5 26 -0.1448 0.3901
-7 -5 27 -0.4653 0.6820
-7 -4 -31 0.3963 0.1357
-7 -4 -30 0.4896 -0.0969
-7 -4 -29 -0.0591 0.7814
-7 -4 -28 -0.6003 0.0889
-7 -4 -27 -0.6842 0.5037
-7 -4 -26 -0.2564 -0.4442
-7 -4 -25 0.5915 -0.4259
-7 -4 -24 0.9293 -0.9731
-7 -4 -23 0.4980 -0.5077
-7 -4 -22 -0.4645 0.7665
-7 -4 -21 -1.2995 1.2604
-7 -4 -20 -0.4465 1.5466
-7 -4 -19 0.3810 -1.0743
-7 -4 -18 1.6703 -1.1467
-7 -4 -17 -0.0395 -1.7638
-7 -4 -16 -0.3670 1.3648
-7 -4 -15 -1.7043 0.6646
-7 -4 -14 0.9507 0.6411
-7 -4 -13 0.2834 -1.5755
-7 -4 -12 1.1019 -0.1712
-7 -4 -11 -2.0947 1.3225
-7 -4 -10 -0.0363 1.5073
-7 -4 -9 0.0615 0.1033
-7 -4 -8 3.1198 -2.8214
-7 -4 -7 -0.2046 -0.9626
-7 -4 -6 -1.2416 -0.5631
-7 -4 -5 -3.6371 2.7440
-7 -4 -4 0.0690 -0.0224
-7 -4 -3 1.7310 1.1278
-7 -4 -2 3.4391 -1.1075
-7 -4 -1 0.6645 1.1013
-7 -4 0 -1.1638 -1.1471
-7 -4 1 -2.6821 -0.9375
-7 -4 2 -1.7658 -1.8180
-7 -4 3 -0.1913 0.3252
-7 -4 4 1.8376 2.0528
-7 -4 5 2.6364 1.9284
-7 -4 6 1.6004 0.9508
-7 -4 7 -1.3714 -1.7483
-7 -4 8 -2.7532 -1.5567
-7 -4 9 -2.3623 -1.8838
-7 -4 10 1.3774 0.6165
-7 -4 11 2.0795 1.0581
-7 -4 12 2.2373 1.9210
-7 -4 13 -1.5032 0.3327
-7 -4 14 -1.0678 -0.7361
-7 -4 15 -1.5047 -1.1879
-7 -4 16 1.2733 -0.5291
-7 -4 17 0.2683 0.6652
-7 -4 18 0.6713 0.3161
-7 -4 19 -0.5362 0.1415
-7 -4 20 0.0795 -0.7290
-7 -4 21 -0.1136 0.1307
-7 -4 22 -0.3812 0.2911
-7 -4 23 -0.1238 0.7717
-7 -4 24 -0.0841 -0.0729
-7 -4 25 0.9601 -0.4046
-7 -4 26 0.1441 -0.7056
-7 -4 27 0.0525 -0.1685
-7 -4 28 -0.9385 0.2251
-7 -4 29 -0.2608 0.5233
-7 -4 30 0.0373 0.2727
-7 -4 31 0.5012 0.0092
-7 -3 -35 0.1654 -0.0470
-7 -3 -34 -0.1293 0.0027
-7 -3 -33 -0.1793 -0.6691
-7 -3 -32 -0.5267 0.1451
-7 -3 -31 0.1779 0.1204
-7 -3 -30 0.4415 1.0057
-7 -3 -29 0.9482 -0.0767
-7 -3 -28 0.0500 -0.2311
-7 -3 -27 -0.6872 -1.1863
-7 -3 -26 -1.3438 -0.1111
-7 -3 -25 -0.6946 0.3601
-7 -3 -24 0.8506 1.2467
-7 -3 -23 1.6350 0.1743
-7 -3 -22 1.4684 -0.4887
-7 -3 -21 -0.9543 -1.2828
-7 -3 -20 -1.7478 0.0855
-7 -3 -19 -1.7014 0.5201
-7 -3 -18 1.0921 1.3054
-7 -3 -17 1.6273 -0.5798
-7 -3 -16 0.8746 -0.4062
-7 -3 -15 -1.3231 -1.1939
-7 -3 -14 -1.2863 0.9783
-7 -3 -13 0.7846 0.2981
-7 -3 -12 1.5668 0.8233
-7 -3 -11 0.8404 -1.0202
-7 -3 -10 -2.2747 -0.4922
-7 -3 -9 -1.6126 -0.2497
-7 -3 -8 -0.4721 0.7594
-7 -3 -7 2.5290 1.1413
-7 -3 -6 1.2724 -0.2428
-7 -3 -5 0.3266 -0.4658
-7 -3 -4 -1.2976 -2.0068
-7 -3 -3 -0.5612 0.3197
-7 -3 -2 -0.4226 0.2919
-7 -3 -1 -0.6073 2.5601
-7 -3 0 -0.2591 0.1334
-7 -3 1 0.6527 -0.0887
-7 -3 2 1.9542 -2.4080
-7 -3 3 0.8354 -0.8813
-7 -3 4 -0.8671 -0.4014
-7 -3 5 -2.0516 1.6510
-7 -3 6 -0.9628 1.4788
-7 -3 7 0.9592 1.1766
-7 -3 8 1.1814 -0.8099
-7 -3 9 0.7135 -1.5806
-7 -3 10 -0.8884 -1.8537
-7 -3 11 -0.1987 0.3814
-7 -3 12 -0.3551 1.1776
-7 -3 13 0.6593 1.9608
-7 -3 14 -0.2367 -0.4518
-7 -3 15 0.1405 -0.5770
-7 -3 16 -0.3123 -1.3684
-7 -3 17 0.0888 0.7210
-7 -3 18 -0.1494 0.1530
-7 -3 19 -0.0603 0.4296
-7 -3 20 0.2367 -0.8507
-7 -3 21 0.2890 -0.0752
-7 -3 22 0.3259 0.3044
-7 -3 23 -0.3624 0.7521
-7 -3 24 -0.4142 0.2227
-7 -3 25 -0.3826 -0.5121
-7 -3 26 0.2176 -0.5570
-7 -3 27 0.4419 -0.3303
-7 -3 28 0.2451 0.2819
-7 -3 29 0.0356 0.3926
-7 -3 30 -0.3772 0.2245
-7 -3 31 -0.0499 0.0608
-7 -3 32 -0.2240 -0.2561
-7 -3 33 0.2689 0.0483
-7 -3 34 -0.0483 -0.2555
-7 -3 35 0.2843 0.0982
-7 -2 -37 0.2110 0.2074
-7 -2 -36 0.4825 -0.2328
-7 -2 -35 -0.4832 0.3244
-7 -2 -34 0.1042 -0.0308
-7 -2 -33 -0.3566 0.2541
-7 -2 -32 0.5931 -0.4441
-7 -2 -31 -0.2329 -0.4460
-7 -2 -30 0.0810 -0.3900
-7 -2 -29 -0.6363 0.4792
-7 -2 -28 -0.0147 1.1691
-7 -2 -27 0.2587 0.8157
-7 -2 -26 0.6333 -0.5160
-7 -2 -25 0.4351 -1.7808
-7 -2 -24 -0.4786 -1.4912
-7 -2 -23 -0.5771 0.6501
-7 -2 -22 -0.5757 1.8645
-7 -2 -21 0.4017 2.0590
-7 -2 -20 0.4073 -0.9066
-7 -2 -19 0.1894 -1.3322
-7 -2 -18 -0.0272 -2.0663
-7 -2 -17 -0.0601 1.2295
-7 -2 -16 0.4543 0.5406
-7 -2 -15 -0.3837 1.3719
-7 -2 -14 -0.4416 -1.5098
-7 -2 -13 -0.7616 0.0291
-7 -2 -12 0.4381 -0.3401
-7 -2 -11 0.9446 1.6029
-7 -2 -10 0.3625 -0.2187
-7 -2 -9 0.0902 -0.4211
-7 -2 -8 -1.2180 -1.3576
-7 -2 -7 0.5245 0.2892
-7 -2 -6 -1.0324 0.5707
-7 -2 -5 1.0749 0.7107
-7 -2 -4 -1.2894 -0.5534
-7 -2 -3 1.8914 -0.3011
-7 -2 -2 -0.4920 0.1896
-7 -2 -1 1.4999 0.9490
-7 -2 0 -2.1835 0.0967
-7 -2 1 -0.3372 -0.9756
-7 -2 2 -1.2750 -1.0439
-7 -2 3 1.7795 -0.2362
-7 -2 4 1.0540 1.2627
-7 -2 5 1.1044 0.4997
-7 -2 6 -0.9614 0.5476
-7 -2 7 -1.2918 -0.9439
-7 -2 8 -1.3234 0.4939
-7 -2 9 0.1767 -0.6433
-7 -2 10 0.8866 0.3078
-7 -2 11 1.7834 -1.2934
-7 -2 12 0.2663 0.3522
-7 -2 13 -0.0209 0.1682
-7 -2 14 -2.0200 1.3429
-7 -2 15 -0.3127 0.1136
-7 -2 16 -0.8302 -0.1902
-7 -2 17 1.7100 -0.6543
-7 -2 18 0.0638 -0.4011
-7 -2 19 1.1706 -0.1478
-7 -2 20 -0.9545 -0.2271
-7 -2 21 0.3505 0.3700
-7 -2 22 -0.8123 0.5054
-7 -2 23 0.1560 0.7078
-7 -2 24 -0.7929 -0.1837
-7 -2 25 0.0101 -0.6245
-7 -2 26 0.3308 -0.6007
-7 -2 27 1.0853 0.0879
-7 -2 28 0.7221 0.5198
-7 -2 29 -0.4277 0.1666
-7 -2 30 -1.0584 -0.1588
-7 -2 31 -0.9826 -0.3802
-7 -2 32 0.2867 0.2069
-7 -2 33 0.6907 0.2786
-7 -2 34 0.7431 0.3318
-7 -2 35 -0.0987 -0.3282
-7 -2 36 -0.1826 -0.3077
-7 -2 37 -0.3000 -0.3282
-7 -1 -39 0.0072 -0.3474
-7 -1 -38 -0.0965 0.0145
-7 -1 -37 0.5560 -0.2030
-7 -1 -36 -0.2073 0.1614
-7 -1 -35 0.1893 0.0109
-7 -1 -34 -0.4909 0.1061
-7 -1 -33 0.2607 0.0837
-7 -1 -32 -0.3703 0.0550
-7 -1 -31 0.2520 0.1880
-7 -1 -30 0.0586 -0.2126
-7 -1 -29 0.7016 -0.2216
-7 -1 -28 -0.0244 -0.6092
-7 -1 -27 -0.6717 0.0724
-7 -1 -26 -1.1710 0.3692
-7 -1 -25 -0.0105 0.9482
-7 -1 -24 1.1746 0.3304
-7 -1 -23 1.5692 -0.3284
-7 -1 -22 -0.1683 -0.9360
-7 -1 -21 -1.1731 -0.7906
-7 -1 -20 -1.5469 0.0436
-7 -1 -19 0.4205 0.4067
-7 -1 -18 0.6681 1.0479
-7 -1 -17 0.9069 0.3343
-7 -1 -16 -0.5710 0.5503
-7 -1 -15 -0.0825 -1.0220
-7 -1 -14 0.1147 -0.5396
-7 -1 -13 0.5136 -1.5673
-7 -1 -12 -0.1316 0.9121
-7 -1 -11 -0.9241 0.4057
-7 -1 -10 -0.2087 2.1598
-7 -1 -9 -0.0854 -1.0261
-7 -1 -8 1.0348 -0.0104
-7 -1 -7 -0.3461 -1.9955
-7 -1 -6 0.3869 1.4671
-7 -1 -5 -0.5172 -0.3932
-7 -1 -4 1.0717 1.1041
-7 -1 -3 -0.4232 -1.9818
-7 -1 -2 -0.0389 0.5953
-7 -1 -1 -1.7349 0.1165
-7 -1 0 0.2232 2.1488
-7 -1 1 0.0673 -0.5884
-7 -1 2 2.0083 -1.1062
-7 -1 3 -0.1452 -1.7573
-7 -1 4 0.4424 0.5162
-7 -1 5 -1.7034 1.4323
-7 -1 6 0.4591 1.0227
-7 -1 7 -0.9565 -0.4829
-7 -1 8 0.9863 -0.9947
-7 -1 9 -1.0188 -0.4253
-7 -1 10 0.9451 0.4377
-7 -1 11 -0.3186 0.0520
-7 -1 12 1.3746 0.3131
-7 -1 13 -0.4068 -0.2609
-7 -1 14 0.1098 0.9215
-7 -1 15 -1.1969 -0.6291
-7 -1 16 -0.1516 -0.0532
-7 -1 17 -0.3811 -1.4624
-7 -1 18 0.5739 0.9951
-7 -1 19 0.2291 0.3323
-7 -1 20 0.7689 1.3291
-7 -1 21 0.0943 -1.0487
-7 -1 22 0.2020 -0.3711
-7 -1 23 -0.8704 -0.6087
-7 -1 24 -0.4557 0.7189
-7 -1 25 -0.7209 0.1401
-7 -1 26 0.5964 -0.3362
-7 -1 27 0.4517 -0.2256
-7 -1 28 0.8882 0.1669
-7 -1 29 -0.1985 1.0663
-7 -1 30 -0.2620 -0.1441
-7 -1 31 -0.6177 -0.3074
-7 -1 32 -0.0176 -1.3065
-7 -1 33 0.0816 0.2528
-7 -1 34 0.1646 0.2099
-7 -1 35 -0.0205 1.0786
-7 -1 36 0.0200 -0.1584
-7 -1 37 0.1656 -0.0192
-7 -1 38 0.1399 -0.6378
-7 -1 39 -0.0683 0.0064
-6 -6 -28 0.4833 -0.8848
-6 -6 -27 0.3602 -0.4393
-6 -6 -26 0.5149 0.1031
-6 -6 -25 -0.3841 0.8694
-6 -6 -24 -0.1000 1.0455
-6 -6 -23 -0.0219 0.0252
-6 -6 -22 0.0040 -0.4409
-6 -6 -21 0.3654 -1.5552
-6 -6 -20 -0.5823 -0.1051
-6 -6 -19 0.6464 -0.1600
-6 -6 -18 -1.5746 1.7282
-6 -6 -17 0.8479 0.0604
-6 -6 -16 -1.4511 0.5942
-6 -6 -15 3.3610 -1.4340
-6 -6 -14 -0.4199 0.2088
-6 -6 -13 2.1564 -0.7467
-6 -6 -12 -4.5864 0.6970
-6 -6 -11 -0.6627 -0.7817
-6 -6 -10 -2.4025 0.8327
-6 -6 -9 4.1680 0.3183
-6 -6 -8 1.8977 1.5911
-6 -6 -7 1.8881 -1.1642
-6 -6 -6 -2.0932 -1.3536
-6 -6 -5 -2.5829 -2.3537
-6 -6 -4 -0.6121 1.8042
-6 -6 -3 -0.3378 2.1262
-6 -6 -2 2.2564 2.7009
-6 -6 -1 -1.0009 -2.4576
-6 -6 0 1.4077 -2.4126
-6 -5 -32 0.0387 0.4226
-6 -5 -31 0.0598 0.6811
-6 -5 -30 -0.8609 0.0695
-6 -5 -29 -0.0330 -0.2030
-6 -5 -28 -0.1266 -0.8185
-6 -5 -27 1.2847 -0.3875
-6 -5 -26 0.0758 -0.3389
-6 -5 -25 0.1415 0.4135
-6 -5 -24 -1.2609 0.7507
-6 -5 -23 -0.3751 0.8279
-6 -5 -22 -0.1053 0.4454
-6 -5 -21 0.7928 -1.0651
-6 -5 -20 1.0275 -0.7415
-6 -5 -19 0.0503 -1.0739
-6 -5 -18 -0.1699 1.4015
-6 -5 -17 -1.8158 -0.1323
-6 -5 -16 0.0422 0.5897
-6 -5 -15 -0.2855 -1.9055
-6 -5 -14 2.2552 1.3760
-6 -5 -13 -0.2552 1.2926
-6 -5 -12 0.4649 2.5180
-6 -5 -11 -1.9259 -2.1333
-6 -5 -10 0.6271 -3.7696
-6 -5 -9 -0.4804 -2.8139
-6 -5 -8 0.8465 1.7690
-6 -5 -7 -1.0343 5.3352
-6 -5 -6 0.4617 2.2304
-6 -5 -5 0.4439 -0.4728
-6 -5 -4 1.2410 -4.8563
-6 -5 -3 -0.3904 -0.5745
-6 -5 -2 -1.2066 -0.7728
-6 -5 -1 -1.1268 2.4595
-6 -5 0 0.1549 -1.6456
-6 -5 1 1.0010 0.9284
-6 -5 2 0.8692 0.5493
-6 -5 3 0.2532 3.4398
-6 -5 4 0.0238 0.2476
-6 -5 5 -0.8397 -2.6648
-6 -5 6 -0.6445 -3.9975
-6 -5 7 -1.2580 -1.9749
-6 -5 8 1.2463 3.2101
-6 -5 9 0.7664 3.2542
-6 -5 10 2.0592 3.0704
-6 -5 11 -1.8568 -2.5868
-6 -5 12 -0.5351 -1.8928
-6 -5 13 -2.1424 -2.8772
-6 -5 14 2.1215 1.6818
-6 -5 15 0.1190 0.7980
-6 -5 16 1.6714 1.7058
-6 -5 17 -1.6364 -1.0879
-6 -5 18 0.2109 -0.4434
-6 -5 19 -1.0460 -0.4624
-6 -5 20 0.5311 0.8138
-6 -5 21 -0.3110 0.6856
-6 -5 22 0.5981 -0.1315
-6 -5 23 0.5966 -0.5745
-6 -5 24 0.2495 -1.0406
-6 -5 25 -0.4207 0.0230
-6 -5 26 -1.1526 0.2202
-6 -5 27 -0.1887 1.1188
-6 -5 28 0.4039 0.3260
-6 -5 29 0.9933 0.1325
-6 -5 30 0.2095 -0.8571
-6 -5 31 -0.3897 -0.4605
-6 -5 32 -0.4608 -0.2942
-6 -4 -35 -0.1272 -0.4519
-6 -4 -34 -0.3786 -0.3003
-6 -4 -33 0.1331 -0.2824
-6 -4 -32 0.5925 0.9009
-6 -4 -31 0.6986 0.2797
-6 -4 -30 -0.3057 0.2654
-6 -4 -29 -1.2474 -1.2667
-6 -4 -28 -1.1322 -0.2024
-6 -4 -27 0.2552 -0.0571
-6 -4 -26 1.9074 1.3626
-6 -4 -25 1.6184 0.1641
-6 -4 -24 0.2399 -0.3711
-6 -4 -23 -2.3827 -1.1630
-6 -4 -22 -1.9991 -0.1921
-6 -4 -21 -0.9320 0.8029
-6 -4 -20 2.6461 0.7839
-6 -4 -19 2.0419 0.2368
-6 -4 -18 1.0878 -0.8951
-6 -4 -17 -2.8735 -0.3621
-6 -4 -16 -1.5845 -0.2393
-6 -4 -15 -0.0874 0.5160
-6 -4 -14 3.2577 -0.0280
-6 -4 -13 0.7170 0.1748
-6 -4 -12 -1.8300 0.0312
-6 -4 -11 -3.7289 0.3368
-6 -4 -10 0.1914 -0.0314
-6 -4 -9 3.4723 -0.1970
-6 -4 -8 3.8733 -0.4561
-6 -4 -7 -0.7152 -0.2028
-6 -4 -6 -3.5289 -0.3273
-6 -4 -5 -3.2145 0.2258
-6 -4 -4 0.6957 0.4750
-6 -4 -3 1.6861 1.2885
-6 -4 -2 1.6692 0.4305
-6 -4 -1 -0.3698 -0.5926
-6 -4 0 1.0107 -2.0642
-6 -4 1 0.2397 -1.3592
-6 -4 2 0.1592 0.2855
-6 -4 3 -2.9409 2.2007
-6 -4 4 -1.6695 2.1826
-6 -4 5 -0.2971 0.5628
-6 -4 6 3.1690 -1.7715
-6 -4 7 2.0515 -2.4996
-6 -4 8 0.6379 -1.7079
-6 -4 9 -2.0722 1.2203
-6 -4 10 -1.4924 2.1440
-6 -4 11 -0.8254 2.6080
-6 -4 12 0.8481 -0.8905
-6 -4 13 0.6393 -1.2987
-6 -4 14 0.6422 -2.7807
-6 -4 15 -0.4454 0.7457
-6 -4 16 -0.1420 0.3752
-6 -4 17 -0.1996 2.1720
-6 -4 18 0.8958 -0.5317
-6 -4 19 0.1919 0.2497
-6 -4 20 -0.1953 -1.2018
-6 -4 21 -1.5258 0.1392
-6 -4 22 -0.5064 -0.4437
-6 -4 23 0.3311 0.4348
-6 -4 24 1.6775 0.2569
-6 -4 25 0.6888 0.3370
-6 -4 26 -0.2450 -0.1647
-6 -4 27 -1.2237 -0.4086
-6 -4 28 -0.5828 -0.1676
-6 -4 29 0.1223 0.2691
-6 -4 30 0.5117 0.2773
-6 -4 31 0.3214 0.0942
-6 -4 32 -0.0881 -0.4144
-6 -4 33 0.0401 -0.0640
-6 -4 34 -0.1121 -0.1178
-6 -4 35 0.1163 0.3767
-6 -3 -38 0.2437 -0.4008
-6 -3 -37 -0.2907 0.2434
-6 -3 -36 0.0343 0.1840
-6 -3 -35 -0.1588 0.6221
-6 -3 -34 0.4620 -0.7090
-6 -3 -33 -0.3804 -0.4247
-6 -3 -32 0.0099 -0.7451
-6 -3 -31 -0.6198 1.1521
-6 -3 -30 0.6679 0.8204
-6 -3 -29 0.1658 0.7669
-6 -3 -28 0.7532 -1.4785
-6 -3 -27 -0.7236 -1.3083
-6 -3 -26 -0.3340 -0.7804
-6 -3 -25 -0.8241 1.7257
-6 -3 -24 0.6621 1.6837
-6 -3 -23 0.3912 0.8395
-6 -3 -22 0.7263 -1.9894
-6 -3 -21 -0.7435 -1.7463
-6 -3 -20 -0.1590 -0.8228
-6 -3 -19 -0.3292 2.3324
-6 -3 -18 1.0044 1.5024
-6 -3 -17 -0.4467 0.4945
-6 -3 -16 -0.3957 -2.7516
-6 -3 -15 -1.1018 -1.1979
-6 -3 -14 1.1915 0.2310
-6 -3 -13 1.2796 3.1719
-6 -3 -12 0.6249 1.1059
-6 -3 -11 -1.5331 -1.0790
-6 -3 -10 -1.9980 -3.4236
-6 -3 -9 0.4058 -1.2603
-6 -3 -8 0.9852 1.5292
-6 -3 -7 2.2372 3.2554
-6 -3 -6 -1.4109 1.4122
-6 -3 -5 0.4244 -1.2230
-6 -3 -4 -1.8632 -2.4748
-6 -3 -3 1.7135 -1.2714
-6 -3 -2 -2.0500 0.3056
-6 -3 -1 0.9822 1.1688
-6 -3 0 -1.1790 0.7989
-6 -3 1 3.0487 0.6414
-6 -3 2 0.1127 0.2160
-6 -3 3 0.3803 -0.2500
-6 -3 4 -2.9979 -1.0439
-6 -3 5 -1.0537 -1.1065
-6 -3 6 -0.0915 -0.0734
-6 -3 7 2.1719 0.7666
-6 -3 8 1.5232 1.2210
-6 -3 9 0.5901 0.1046
-6 -3 10 -1.2555 -0.1609
-6 -3 11 -1.3819 -0.8012
-6 -3 12 -1.4399 -0.0450
-6 -3 13 0.7906 -0.2735
-6 -3 14 0.7579 0.4059
-6 -3 15 1.9322 0.1296
-6 -3 16 -0.8481 0.2810
-6 -3 17 -0.0135 -0.4304
-6 -3 18 -1.7218 -0.3793
-6 -3 19 1.1363 0.0308
-6 -3 20 -0.4498 0.8012
-6 -3 21 1.0544 0.5880
-6 -3 22 -1.3327 -0.3740
-6 -3 23 0.4439 -1.1233
-6 -3 24 -0.4453 -0.5361
-6 -3 25 1.2980 0.5389
-6 -3 26 -0.1070 1.1045
-6 -3 27 0.1988 0.2049
-6 -3 28 -1.0574 -0.5043
-6 -3 29 -0.2315 -0.8167
-6 -3 30 -0.2317 0.2109
-6 -3 31 0.6915 0.3709
-6 -3 32 0.3245 0.5578
-6 -3 33 0.2796 -0.4750
-6 -3 34 -0.2924 -0.2403
-6 -3 35 -0.1785 -0.5095
-6 -3 36 -0.1932 0.4882
-6 -3 37 -0.0249 0.1521
-6 -3 38 -0.0137 0.5708
-6 -2 -40 -0.0840 0.1734
-6 -2 -39 0.5937 0.1667
-6 -2 -38 0.4662 0.0889
-6 -2 -37 0.1767 -0.2767
-6 -2 -36 -0.9129 0.1238
-6 -2 -35 -0.5343 0.1858
-6 -2 -34 -0.3784 0.5145
-6 -2 -33 1.0389 -0.4686
-6 -2 -32 0.7150 -0.5926
-6 -2 -31 0.7476 -0.8377
-6 -2 -30 -0.9821 0.6140
-6 -2 -29 -1.1173 0.9006
-6 -2 -28 -1.2455 1.0359
-6 -2 -27 0.9472 -0.4793
-6 -2 -26 1.5292 -0.9177
-6 -2 -25 1.6969 -0.8684
-6 -2 -24 -1.1080 0.3065
-6 -2 -23 -1.5289 0.6623
-6 -2 -22 -1.8529 0.2765
-6 -2 -21 1.4113 -0.5044
-6 -2 -20 0.9184 -0.3351
-6 -2 -19 1.5406 0.5142
-6 -2 -18 -1.6311 1.2779
-6 -2 -17 -0.0341 0.0965
-6 -2 -16 -0.8006 -1.1126
-6 -2 -15 1.5957 -2.3738
-6 -2 -14 -0.4665 0.1215
-6 -2 -13 -0.1030 1.2276
-6 -2 -12 -1.3155 3.2011
-6 -2 -11 0.2039 -0.5438
-6 -2 -10 0.8320 -0.8627
-6 -2 -9 0.8883 -3.2445
-6 -2 -8 0.5361 1.2643
-6 -2 -7 -1.1802 0.2847
-6 -2 -6 -0.3511 2.4167
-6 -2 -5 -1.0574 -2.0379
-6 -2 -4 1.1757 0.1953
-6 -2 -3 -0.2890 -1.0727
-6 -2 -2 0.9244 2.4038
-6 -2 -1 -1.0044 -0.4288
-6 -2 0 0.8836 -0.2649
-6 -2 1 -0.3690 -2.0644
-6 -2 2 0.8360 0.4614
-6 -2 3 -1.1134 1.1898
-6 -2 4 0.0202 1.1694
-6 -2 5 -0.7174 -0.4057
-6 -2 6 0.7509 -1.5052
-6 -2 7 -0.2485 -0.2276
-6 -2 8 0.6140 0.3184
-6 -2 9 0.0213 1.1838
-6 -2 10 0.8056 -0.2812
-6 -2 11 -0.5219 -0.2045
-6 -2 12 -0.6358 -0.3534
-6 -2 13 -1.1044 0.2443
-6 -2 14 0.5084 0.1095
-6 -2 15 0.5889 -0.6645
-6 -2 16 0.8101 0.0758
-6 -2 17 -0.6309 -0.1494
-6 -2 18 0.0926 1.4058
-6 -2 19 -0.1339 -0.3231
-6 -2 20 0.8322 0.4079
-6 -2 21 -0.8565 -1.4939
-6 -2 22 -0.4179 0.3325
-6 -2 23 -0.9450 -0.8002
-6 -2 24 1.1272 0.9051
-6 -2 25 0.5208 -0.1860
-6 -2 26 0.8209 1.0763
-6 -2 27 -0.8147 -0.0133
-6 -2 28 -0.2540 0.0551
-6 -2 29 -0.4628 -1.0044
-6 -2 30 0.3321 -0.6754
-6 -2 31 -0.0760 -0.0261
-6 -2 32 0.0322 0.5799
-6 -2 33 -0.1393 0.8815
-6 -2 34 0.2441 0.0610
-6 -2 35 0.2731 -0.0513
-6 -2 36 0.3070 -0.6947
-6 -2 37 -0.2352 -0.0799
-6 -2 38 -0.3546 -0.2765
-6 -2 39 -0.5249 0.4040
-6 -2 40 0.1485 0.0495
-6 -1 -42 0.1325 -0.1655
-6 -1 -41 -0.0191 -0.1987
-6 -1 -40 0.1468 -0.4377
-6 -1 -39 -0.0370 0.3156
-6 -1 -38 0.2557 0.3949
-6 -1 -37 -0.2109 0.6876
-6 -1 -36 0.0647 -0.3612
-6 -1 -35 -0.5238 -0.4288
-6 -1 -34 0.1850 -0.8669
-6 -1 -33 -0.4474 0.0920
-6 -1 -32 0.5613 0.3386
-6 -1 -31 0.0209 0.9612
-6 -1 -30 1.1312 0.5947
-6 -1 -29 -0.2278 -0.3110
-6 -1 -28 -0.2881 -1.0223
-6 -1 -27 -1.6844 -1.5072
-6 -1 -26 -0.2784 0.4582
-6 -1 -25 0.3388 1.0889
-6 -1 -24 1.5836 2.1636
-6 -1 -23 0.4589 -0.6348
-6 -1 -22 -0.0058 -1.1309
-6 -1 -21 -0.6696 -2.0716
-6 -1 -20 0.1438 0.5278
-6 -1 -19 -0.5575 1.1060
-6 -1 -18 -0.6529 1.1187
-6 -1 -17 -1.5374 0.0381
-6 -1 -16 0.9919 -1.0688
-6 -1 -15 1.6926 0.2540
-6 -1 -14 3.1537 -0.8949
-6 -1 -13 -1.0918 1.1799
-6 -1 -12 -1.9986 -1.2971
-6 -1 -11 -4.1608 1.6550
-6 -1 -10 1.0288 -1.5557
-6 -1 -9 1.6652 1.4762
-6 -1 -8 4.0045 -2.0384
-6 -1 -7 -1.1647 2.0925
-6 -1 -6 -1.1586 -0.8612
-6 -1 -5 -2.7643 2.0544
-6 -1 -4 1.6211 -2.4661
-6 -1 -3 0.8728 0.0481
-6 -1 -2 1.0661 -1.8654
-6 -1 -1 -2.0690 2.3509
-6 -1 0 -0.8481 0.3288
-6 -1 1 0.3444 1.5348
-6 -1 2 2.0021 -1.6797
-6 -1 3 0.8751 -0.0794
-6 -1 4 -1.0176 -0.9851
-6 -1 5 -1.2500 0.7147
-6 -1 6 -0.7991 -0.4700
-6 -1 7 0.9387 0.2176
-6 -1 8 0.2097 0.1281
-6 -1 9 0.6734 0.8402
-6 -1 11 0.4595 -0.5426
-6 -1 12 -0.6316 -0.8395
-6 -1 13 -0.2368 -0.8109
-6 -1 14 -0.3955 0.4822
-6 -1 15 0.6738 0.6802
-6 -1 16 0.6316 0.5646
-6 -1 17 -0.1841 -0.1232
-6 -1 18 -0.6376 -0.7074
-6 -1 19 -0.5920 -0.0710
-6 -1 20 0.7177 -0.2770
-6 -1 21 0.3836 1.0354
-6 -1 22 0.1094 -0.1787
-6 -1 23 -0.7932 0.5125
-6 -1 24 0.0254 -1.4413
-6 -1 25 0.6069 -0.0381
-6 -1 26 0.4339 -0.4987
-6 -1 27 -0.3594 1.5854
-6 -1 28 -1.2125 0.4724
-6 -1 29 0.0291 0.2819
-6 -1 30 0.4353 -1.3174
-6 -1 31 1.4237 -0.6669
-6 -1 32 -0.2974 0.0018
-6 -1 33 -0.2794 0.7838
-6 -1 34 -1.1955 0.4083
-6 -1 35 0.3140 -0.2085
-6 -1 36 0.0795 -0.2736
-6 -1 37 0.7284 0.0874
-6 -1 38 -0.2078 0.2694
-6 -1 39 0.0055 -0.0161
-6 -1 40 -0.2963 -0.4173
-6 -1 41 0.1134 -0.2169
-6 -1 42 0.0279 0.0842
-5 -5 -36 -0.2775 -0.3686
-5 -5 -35 -0.1665 0.0886
-5 -5 -34 0.1892 0.1870
-5 -5 -33 0.3267 0.5427
-5 -5 -32 0.0534 0.0239
-5 -5 -31 -0.6444 -0.7738
-5 -5 -30 -0.4273 -0.4898
-5 -5 -29 0.2703 -0.0787
-5 -5 -28 1.3126 1.2825
-5 -5 -27 0.6266 0.3322
-5 -5 -26 -0.5625 -0.0297
-5 -5 -25 -1.8982 -1.3843
-5 -5 -24 -0.8355 -0.3469
-5 -5 -23 0.5945 0.2324
-5 -5 -22 2.0958 0.9658
-5 -5 -21 0.8400 0.7064
-5 -5 -20 -0.5285 -0.2727
-5 -5 -19 -1.9424 -0.1919
-5 -5 -18 -0.4823 -1.2870
-5 -5 -17 0.9173 -0.0890
-5 -5 -16 1.9092 -0.6567
-5 -5 -15 -0.1307 1.7336
-5 -5 -14 -2.1605 0.8033
-5 -5 -13 -2.5007 1.3894
-5 -5 -12 0.6202 -1.7240
-5 -5 -11 3.8852 -1.4647
-5 -5 -10 3.6384 -1.9421
-5 -5 -9 -0.6043 1.2030
-5 -5 -8 -4.9511 1.5680
-5 -5 -7 -4.4554 2.2433
-5 -5 -6 0.0422 -0.4113
-5 -5 -5 4.2589 -0.8990
-5 -5 -4 3.8641 -2.1220
-5 -5 -3 0.6721 -0.2743
-5 -5 -2 -1.7201 -0.2834
-5 -5 -1 -1.5146 1.4269
-5 -5 0 -0.9955 0.5429
-5 -4 -39 0.2733 0.0952
-5 -4 -38 0.0310 0.3969
-5 -4 -37 -0.0460 0.0601
-5 -4 -36 -0.2367 -0.4683
-5 -4 -35 -0.0214 -0.7813
-5 -4 -34 -0.1978 -0.2854
-5 -4 -33 0.0980 1.0160
-5 -4 -32 0.1298 1.0834
-5 -4 -31 0.4589 0.2693
-5 -4 -30 0.0513 -1.6197
-5 -4 -29 -0.2376 -1.2597
-5 -4 -28 -0.6514 0.0154
-5 -4 -27 -0.1134 2.1351
-5 -4 -26 0.2039 1.3147
-5 -4 -25 0.7101 -0.3110
-5 -4 -24 0.0244 -2.4252
-5 -4 -23 -0.0236 -1.2100
-5 -4 -22 -0.5267 0.3544
-5 -4 -21 0.2599 2.4366
-5 -4 -20 -0.1772 0.8627
-5 -4 -19 -0.0360 -0.2177
-5 -4 -18 -0.7862 -2.2982
-5 -4 -17 0.3115 -0.2805
-5 -4 -16 0.9682 0.2933
-5 -4 -15 1.5687 2.3027
-5 -4 -14 -0.4576 -0.3127
-5 -4 -13 -1.9233 -0.8668
-5 -4 -12 -2.4975 -2.6806
-5 -4 -11 0.7664 0.5547
-5 -4 -10 2.2871 1.7029
-5 -4 -9 3.2810 3.3055
-5 -4 -8 -1.2357 -0.2243
-5 -4 -7 -1.5775 -2.1329
-5 -4 -6 -3.5216 -3.6533
-5 -4 -5 1.6259 -0.5248
-5 -4 -4 -0.1130 1.6337
-5 -4 -3 2.9298 3.1715
-5 -4 -2 -1.6582 1.2321
-5 -4 -1 2.0545 -0.3554
-5 -4 0 -1.5468 -1.7928
-5 -4 1 1.3134 -1.4797
-5 -4 2 -3.3275 -0.9433
-5 -4 3 -0.1957 0.0941
-5 -4 4 -0.8999 1.2143
-5 -4 5 3.4424 1.5202
-5 -4 6 1.6608 1.1203
-5 -4 7 0.7798 -0.7465
-5 -4 8 -2.6217 -1.2533
-5 -4 9 -2.3395 -1.4679
-5 -4 10 -1.0146 0.4431
-5 -4 11 1.5375 0.6750
-5 -4 12 2.1178 1.2532
-5 -4 13 1.2947 -0.4202
-5 -4 14 -0.7748 -0.4513
-5 -4 15 -1.2997 -1.0957
-5 -4 16 -1.2380 0.5163
-5 -4 17 0.4882 0.8236
-5 -4 18 0.3850 1.3045
-5 -4 19 0.7597 -0.5241
-5 -4 20 -0.4695 -1.4946
-5 -4 21 0.2319 -1.6278
-5 -4 22 -0.1471 0.4104
-5 -4 23 0.4570 1.9694
-5 -4 24 -0.4352 1.5978
-5 -4 25 -0.2187 -0.3081
-5 -4 26 -0.3579 -1.9706
-5 -4 27 0.3520 -1.0680
-5 -4 28 0.2023 0.3311
-5 -4 29 0.2342 1.5735
-5 -4 30 -0.1851 0.3733
-5 -4 31 0.0098 -0.4371
-5 -4 32 -0.1592 -1.0418
-5 -4 33 0.0686 0.0190
-5 -4 34 -0.1333 0.4808
-5 -4 35 0.1313 0.5938
-5 -4 36 -0.0323 0.0384
-5 -4 37 0.0547 -0.3746
-5 -4 38 -0.1051 -0.3022
-5 -4 39 0.0494 -0.2881
-5 -3 -41 0.0600 0.0431
-5 -3 -40 0.2760 0.0594
-5 -3 -39 0.2458 -0.4216
-5 -3 -38 -0.4748 0.1037
-5 -3 -37 -0.5284 0.2746
-5 -3 -36 -0.3321 0.7954
-5 -3 -35 0.9814 -0.3726
-5 -3 -34 0.7790 -0.8260
-5 -3 -33 0.3473 -1.2871
-5 -3 -32 -1.3852 0.6012
-5 -3 -31 -1.0699 1.3603
-5 -3 -30 -0.2801 1.5591
-5 -3 -29 1.6637 -0.6173
-5 -3 -28 1.3916 -1.6086
-5 -3 -27 0.1924 -1.2529
-5 -3 -26 -1.9356 0.4414
-5 -3 -25 -1.5808 1.4581
-5 -3 -24 -0.1778 0.2716
-5 -3 -23 2.2454 -0.3525
-5 -3 -22 1.4225 -1.0004
-5 -3 -21 0.2635 1.0927
-5 -3 -20 -2.4454 0.7037
-5 -3 -19 -0.9125 0.3999
-5 -3 -18 -0.3461 -2.2999
-5 -3 -17 2.3336 -1.6173
-5 -3 -16 0.3964 0.2655
-5 -3 -15 0.2468 2.8670
-5 -3 -14 -1.8796 2.8318
-5 -3 -13 -0.3522 -1.0121
-5 -3 -12 0.1366 -2.6092
-5 -3 -11 1.2497 -3.8494
-5 -3 -10 0.9530 1.8076
-5 -3 -9 -0.7134 1.6723
-5 -3 -8 -0.5958 4.2512
-5 -3 -7 -1.8311 -2.4597
-5 -3 -6 1.2353 -0.3915
-5 -3 -5 -0.1041 -3.9103
-5 -3 -4 2.3290 2.6991
-5 -3 -3 -1.4660 -0.8750
-5 -3 -2 0.9174 2.9650
-5 -3 -1 -2.0463 -2.4047
-5 -3 0 1.3475 1.8359
-5 -3 1 -1.6873 -1.6619
-5 -3 2 1.1759 1.7459
-5 -3 3 -1.0283 -2.2970
-5 -3 4 2.0127 0.2586
-5 -3 5 -0.3090 -1.0783
-5 -3 6 0.7450 2.1998
-5 -3 7 -1.6111 0.9668
-5 -3 8 -0.0885 0.6763
-5 -3 9 -0.6641 -1.6726
-5 -3 10 0.7098 -1.7217
-5 -3 11 0.0216 -0.5442
-5 -3 12 0.7946 1.0171
-5 -3 13 0.0199 1.8165
-5 -3 14 0.1607 0.4710
-5 -3 15 -1.0070 -0.5704
-5 -3 16 -0.0201 -1.3151
-5 -3 17 -0.1717 -0.2552
-5 -3 18 1.1165 0.5036
-5 -3 19 -0.6363 0.5402
-5 -3 20 0.0404 -0.1197
-5 -3 21 -0.9792 -0.7131
-5 -3 22 1.3108 0.1163
-5 -3 23 0.0048 0.4977
-5 -3 24 0.5668 0.9115
-5 -3 25 -1.4053 -0.4298
-5 -3 26 0.1667 -0.7034
-5 -3 27 0.0067 -0.8601
-5 -3 28 0.9021 0.4231
-5 -3 29 -0.4435 0.6751
-5 -3 30 -0.5297 0.5498
-5 -3 31 -0.3094 -0.2561
-5 -3 32 0.6006 -0.4786
-5 -3 33 0.8041 -0.1813
-5 -3 34 0.1148 0.0675
-5 -3 35 -0.5219 0.2307
-5 -3 36 -0.7598 -0.0262
-5 -3 37 -0.3343 0.0805
-5 -3 38 0.2831 -0.0226
-5 -3 39 0.4901 0.0167
-5 -3 40 0.5865 -0.1586
-5 -3 41 -0.0485 -0.1055
-5 -2 -43 0.1337 -0.0228
-5 -2 -42 0.0808 -0.4342
-5 -2 -41 -0.3541 -0.0424
-5 -2 -40 0.0068 0.1699
-5 -2 -39 -0.0143 0.7622
-5 -2 -38 0.4032 -0.0665
-5 -2 -37 -0.4210 -0.2552
-5 -2 -36 -0.1716 -1.0209
-5 -2 -35 -0.7183 0.2651
-5 -2 -34 0.9043 0.2086
-5 -2 -33 0.5017 1.1843
-5 -2 -32 1.3621 -0.3083
-5 -2 -31 -1.1272 -0.2016
-5 -2 -30 -0.8800 -1.2433
-5 -2 -29 -1.9792 -0.0640
-5 -2 -28 0.9354 0.5066
-5 -2 -27 1.0757 1.1440
-5 -2 -26 1.9764 0.8579
-5 -2 -25 -0.5483 -1.1547
-5 -2 -24 -0.8530 -0.8113
-5 -2 -23 -1.0415 -1.7197
-5 -2 -22 0.4341 1.7736
-5 -2 -21 0.1660 0.2847
-5 -2 -20 -0.4793 2.1378
-5 -2 -19 -0.9263 -1.8505
-5 -2 -18 0.7686 0.1764
-5 -2 -17 1.7687 -1.8203
-5 -2 -16 1.9126 1.1957
-5 -2 -15 -1.6198 -0.1910
-5 -2 -14 -2.1819 0.9325
-5 -2 -13 -2.8844 -0.1213
-5 -2 -12 2.1954 -0.4492
-5 -2 -11 1.7564 0.0188
-5 -2 -10 3.3104 -0.8666
-5 -2 -9 -2.5533 1.5382
-5 -2 -8 -1.1014 -0.5608
-5 -2 -7 -3.0074 1.5251
-5 -2 -6 2.8554 -2.5283
-5 -2 -5 0.7975 0.5707
-5 -2 -4 2.2055 -1.9767
-5 -2 -3 -3.1171 2.8993
-5 -2 -2 -0.9151 -0.2796
-5 -2 -1 -1.3082 2.3733
-5 -2 0 3.1324 -2.5132
-5 -2 1 1.1037 0.0103
-5 -2 2 0.6061 -2.5674
-5 -2 3 -2.6770 1.6489
-5 -2 4 -1.0777 0.0799
-5 -2 5 -0.1781 2.2365
-5 -2 6 1.7916 -0.7216
-5 -2 7 0.9311 -0.0250
-5 -2 8 -0.0243 -1.3457
-5 -2 9 -0.8361 -0.0151
-5 -2 10 -0.9563 -0.1132
-5 -2 11 0.0740 0.3819
-5 -2 12 0.2294 0.5220
-5 -2 13 1.2228 0.3715
-5 -2 14 -0.0534 -0.0001
-5 -2 15 -0.1112 -0.8185
-5 -2 16 -1.4293 -0.8166
-5 -2 17 0.0727 0.3953
-5 -2 18 0.2485 0.8645
-5 -2 19 1.2058 1.3705
-5 -2 20 -0.2259 -1.0732
-5 -2 21 -0.2707 -0.6262
-5 -2 22 -0.5229 -1.7573
-5 -2 23 0.5038 1.3024
-5 -2 24 0.0007 0.2126
-5 -2 25 -0.2468 1.6818
-5 -2 26 -0.7773 -0.8058
-5 -2 27 0.4236 0.1292
-5 -2 28 0.6761 -1.0933
-5 -2 29 0.9022 -0.0094
-5 -2 30 -0.7168 -0.1958
-5 -2 31 -0.6601 0.2741
-5 -2 32 -0.8470 0.4896
-5 -2 33 0.7090 -0.0012
-5 -2 34 0.4439 0.3520
-5 -2 35 0.7041 -0.3585
-5 -2 36 -0.4590 0.2606
-5 -2 37 -0.3214 -0.5318
-5 -2 38 -0.5747 -0.0964
-5 -2 39 0.1574 -0.3834
-5 -2 40 0.3578 0.3385
-5 -2 41 0.4637 0.3910
-5 -2 42 0.0439 0.3292
-5 -2 43 -0.4024 -0.0550
-5 -1 -44 -0.1195 0.1578
-5 -1 -43 0.4341 0.1998
-5 -1 -42 0.5036 -0.0534
-5 -1 -41 0.2997 -0.1815
-5 -1 -40 -0.6124 0.0637
-5 -1 -39 -0.4176 0.1789
-5 -1 -38 -0.6516 0.1830
-5 -1 -37 0.8403 -0.3724
-5 -1 -36 0.0295 -0.3470
-5 -1 -35 1.0279 -0.2473
-5 -1 -34 -0.9704 0.2536
-5 -1 -33 0.4406 0.4656
-5 -1 -32 -1.2088 0.4434
-5 -1 -31 0.7341 0.5559
-5 -1 -30 -0.6082 -0.4712
-5 -1 -29 1.1203 -0.7208
-5 -1 -28 0.0267 -1.6819
-5 -1 -27 0.2784 0.4183
-5 -1 -26 -0.9353 0.9025
-5 -1 -25 -1.1140 2.2378
-5 -1 -24 0.2956 -0.4935
-5 -1 -23 0.9396 -0.8129
-5 -1 -22 1.9896 -1.5249
-5 -1 -21 -0.5506 0.9122
-5 -1 -20 -1.3012 0.4350
-5 -1 -19 -2.1227 -0.2934
-5 -1 -18 0.0779 -1.7468
-5 -1 -17 1.9795 0.0672
-5 -1 -16 1.4168 2.2118
-5 -1 -15 1.0107 2.8075
-5 -1 -14 -2.8367 -0.5022
-5 -1 -13 -0.3288 -3.1359
-5 -1 -12 -2.1721 -3.6900
-5 -1 -11 3.7742 0.8297
-5 -1 -10 -0.4664 2.7041
-5 -1 -9 2.8848 3.9887
-5 -1 -8 -4.7021 -1.1685
-5 -1 -7 0.5978 -1.4612
-5 -1 -6 -3.0198 -3.5495
-5 -1 -5 5.3840 1.6157
-5 -1 -4 -0.2526 0.3107
-5 -1 -3 2.7950 2.5832
-5 -1 -2 -5.4004 -2.0760
-5 -1 -1 -0.0540 0.1741
-5 -1 0 -2.4412 -1.5492
-5 -1 1 4.3806 2.3102
-5 -1 2 -0.0377 0.0150
-5 -1 3 1.9904 0.8807
-5 -1 4 -2.3540 -2.1758
-5 -1 5 0.4504 -0.5853
-5 -1 6 -1.3975 -0.7336
-5 -1 7 -0.1154 1.8055
-5 -1 8 -0.8256 1.2875
-5 -1 9 0.7829 0.9235
-5 -1 10 2.1863 -1.5084
-5 -1 11 0.9187 -1.9899
-5 -1 12 -0.4356 -1.0804
-5 -1 13 -3.2187 1.4718
-5 -1 14 -0.8222 2.5523
-5 -1 15 0.5264 0.9042
-5 -1 16 3.1090 -1.5649
-5 -1 17 0.8119 -2.7829
-5 -1 18 -0.8632 -0.3470
-5 -1 19 -2.2571 1.4603
-5 -1 20 -1.0094 2.5792
-5 -1 21 1.0107 -0.3836
-5 -1 22 1.2489 -0.9609
-5 -1 23 1.2292 -2.0582
-5 -1 24 -0.6932 0.9819
-5 -1 25 -0.5244 0.2098
-5 -1 26 -1.1666 1.4797
-5 -1 27 0.0639 -1.2387
-5 -1 28 0.2306 0.4206
-5 -1 29 0.7208 -1.0282
-5 -1 30 0.4466 1.1437
-5 -1 31 -0.2691 -0.6406
-5 -1 32 -0.1180 0.6971
-5 -1 33 -0.5422 -0.8449
-5 -1 34 0.4301 0.4558
-5 -1 35 -0.2831 -0.3895
-5 -1 36 0.3073 0.5198
-5 -1 37 -0.5187 -0.1073
-5 -1 38 0.3018 0.0882
-5 -1 39 -0.0630 -0.2676
-5 -1 40 0.4381 -0.1573
-5 -1 41 -0.0616 0.1157
-5 -1 42 0.0281 0.0916
-5 -1 43 -0.2192 0.2493
-5 -1 44 -0.1618 -0.1510
-4 -4 -41 -0.2654 0.0232
-4 -4 -40 -0.2406 0.0119
-4 -4 -39 -0.4604 0.3620
-4 -4 -38 0.0667 0.2867
-4 -4 -37 0.6485 -0.0881
-4 -4 -36 0.7994 -0.6105
-4 -4 -35 0.0994 -0.8531
-4 -4 -34 -1.0392 0.3358
-4 -4 -33 -1.0221 0.8746
-4 -4 -32 0.0654 1.4151
-4 -4 -31 1.2652 -0.7490
-4 -4 -30 1.0449 -1.0503
-4 -4 -29 -0.6104 -1.6135
-4 -4 -28 -1.3392 1.1857
-4 -4 -27 -0.8921 1.0608
-4 -4 -26 1.2016 1.2077
-4 -4 -25 1.3857 -1.4660
-4 -4 -24 0.6395 -0.8886
-4 -4 -23 -1.3784 -0.2348
-4 -4 -22 -1.4906 1.5212
-4 -4 -21 -0.3402 0.5613
-4 -4 -20 0.9929 -0.9905
-4 -4 -19 1.6255 -1.4549
-4 -4 -18 0.0378 -0.1245
-4 -4 -17 -0.3883 2.0291
-4 -4 -16 -1.7121 1.4525
-4 -4 -15 0.1528 -0.3652
-4 -4 -14 0.1042 -2.5233
-4 -4 -13 1.7089 -1.6213
-4 -4 -12 -0.0298 0.8366
-4 -4 -11 -0.3754 2.3372
-4 -4 -10 -1.5929 1.8975
-4 -4 -9 -0.5554 -1.2169
-4 -4 -8 0.9157 -1.5733
-4 -4 -7 1.2875 -2.0861
-4 -4 -6 1.4967 1.4645
-4 -4 -5 -1.1878 0.4884
-4 -4 -4 -0.6957 1.9839
-4 -4 -3 -2.3916 -1.5885
-4 -4 -2 0.8786 0.6198
-4 -4 -1 -0.1325 -1.4839
-4 -4 0 2.7632 1.6256
-4 -3 -43 -0.0429 0.1693
-4 -3 -42 0.1597 0.1234
-4 -3 -41 0.1132 0.1807
-4 -3 -40 0.1217 -0.0378
-4 -3 -39 -0.2461 -0.5750
-4 -3 -38 -0.4401 -0.3381
-4 -3 -37 -0.4238 0.0769
-4 -3 -36 0.4704 1.0057
-4 -3 -35 0.8607 0.5684
-4 -3 -34 0.9082 -0.3757
-4 -3 -33 -0.7567 -1.1912
-4 -3 -32 -1.1906 -0.8514
-4 -3 -31 -1.2838 0.7826
-4 -3 -30 0.9502 1.1451
-4 -3 -29 1.2723 1.0359
-4 -3 -28 1.1249 -0.9593
-4 -3 -27 -0.9649 -1.0772
-4 -3 -26 -1.0598 -0.9249
-4 -3 -25 -0.1925 0.6448
-4 -3 -24 0.8947 1.1347
-4 -3 -23 0.6077 0.4772
-4 -3 -22 -1.2715 0.0675
-4 -3 -21 -0.9529 -1.2239
-4 -3 -20 -0.0117 0.0615
-4 -3 -19 2.5778 -0.7087
-4 -3 -18 1.2700 1.1212
-4 -3 -17 -0.6217 -0.2682
-4 -3 -16 -3.0149 0.7483
-4 -3 -15 -1.7416 -0.7314
-4 -3 -14 1.1709 -0.1476
-4 -3 -13 2.3602 -0.0133
-4 -3 -12 2.0895 0.1757
-4 -3 -11 -1.5208 1.0872
-4 -3 -10 -1.0394 -1.1429
-4 -3 -9 -2.0889 0.3890
-4 -3 -8 1.6344 -2.0979
-4 -3 -7 -0.2155 2.0800
-4 -3 -6 1.7444 -0.9643
-4 -3 -5 -1.6052 2.6858
-4 -3 -4 0.9051 -2.3160
-4 -3 -3 -1.2459 1.6310
-4 -3 -2 1.6049 -2.6363
-4 -3 -1 -1.0255 1.8085
-4 -3 0 0.7644 -2.2686
-4 -3 1 -1.7431 2.0756
-4 -3 2 0.8746 -0.8825
-4 -3 3 -0.3058 2.4593
-4 -3 4 1.9696 -1.2698
-4 -3 5 -0.6757 -0.0565
-4 -3 6 -0.2337 -1.8096
-4 -3 7 -2.1189 0.4035
-4 -3 8 0.4235 0.7421
-4 -3 9 0.8865 0.4268
-4 -3 10 2.0556 0.4430
-4 -3 11 -0.0574 -1.0682
-4 -3 12 -1.5052 0.9786
-4 -3 13 -1.7708 -1.1542
-4 -3 14 -0.3088 1.0209
-4 -3 15 1.8398 -1.5720
-4 -3 16 1.3445 1.5087
-4 -3 17 0.4132 -0.6739
-4 -3 18 -1.7202 1.0591
-4 -3 19 -0.8411 -1.3142
-4 -3 20 -0.1088 0.2338
-4 -3 21 1.1837 0.0882
-4 -3 22 0.2757 0.6269
-4 -3 23 -0.4436 0.0085
-4 -3 24 -0.4572 -1.0555
-4 -3 25 0.3139 0.2028
-4 -3 26 0.8875 0.1291
-4 -3 27 -0.1666 1.3434
-4 -3 28 -0.7984 -0.7495
-4 -3 29 -0.9806 -0.5405
-4 -3 30 0.4672 -1.0587
-4 -3 31 1.0052 0.8143
-4 -3 32 0.7805 0.8807
-4 -3 33 -0.3893 0.6504
-4 -3 34 -0.8627 -0.5294
-4 -3 35 -0.5334 -0.8464
-4 -3 36 0.0614 -0.4402
-4 -3 37 0.4896 0.1884
-4 -3 38 0.4137 0.4408
-4 -3 39 0.2725 0.4128
-4 -3 40 -0.1224 0.0113
-4 -3 41 -0.3925 0.0367
-4 -3 42 -0.3971 -0.3776
-4 -3 43 -0.0602 -0.0709
-4 -2 -45 0.3045 0.0779
-4 -2 -44 0.3491 -0.1926
-4 -2 -43 0.2729 -0.5653
-4 -2 -42 -0.3760 -0.1357
-4 -2 -41 -0.6488 0.3078
-4 -2 -40 -0.3134 0.6341
-4 -2 -39 0.6194 0.1308
-4 -2 -38 0.7768 -0.4546
-4 -2 -37 0.2991 -0.6711
-4 -2 -36 -1.1002 -0.2304
-4 -2 -35 -0.6143 0.6054
-4 -2 -34 -0.2931 0.7318
-4 -2 -33 1.5926 0.6560
-4 -2 -32 0.2975 -0.7376
-4 -2 -31 0.2808 -0.7758
-4 -2 -30 -1.6300 -1.3730
-4 -2 -29 -0.1073 0.8499
-4 -2 -28 -0.1661 0.6589
-4 -2 -27 0.8453 1.9360
-4 -2 -26 0.1835 -0.9660
-4 -2 -25 -0.0946 -0.2496
-4 -2 -24 0.6387 -1.7517
-4 -2 -23 -0.3673 1.1280
-4 -2 -22 0.3460 -0.4222
-4 -2 -21 -2.1325 0.5988
-4 -2 -20 0.3586 -1.3788
-4 -2 -19 -0.2508 1.1292
-4 -2 -18 2.7722 1.0860
-4 -2 -17 -0.0280 1.7293
-4 -2 -16 -0.4876 -1.5892
-4 -2 -15 -2.1270 -2.4778
-4 -2 -14 -0.4676 -2.1189
-4 -2 -13 1.8614 1.6784
-4 -2 -12 0.5326 2.9730
-4 -2 -10 -3.4854 -1.5221
-4 -2 -9 1.1369 -2.5832
-4 -2 -8 -1.2524 -2.4241
-4 -2 -7 4.7904 1.3645
-4 -2 -6 -2.0765 1.7892
-4 -2 -5 1.7228 2.0882
-4 -2 -4 -5.3296 -1.3367
-4 -2 -3 2.0362 -1.0754
-4 -2 -2 -2.3931 -1.4866
-4 -2 -1 4.9600 1.3564
-4 -2 0 -1.3308 0.6303
-4 -2 1 2.9687 0.8631
-4 -2 2 -3.8028 -1.2658
-4 -2 3 0.4689 -0.4277
-4 -2 4 -2.9362 -0.4763
-4 -2 5 2.0992 1.0617
-4 -2 6 0.2023 0.4555
-4 -2 7 2.0511 0.4228
-4 -2 8 -0.1354 -0.9536
-4 -2 9 -0.5596 -0.7533
-4 -2 10 -0.6622 -0.5641
-4 -2 11 -1.7309 1.1548
-4 -2 12 0.5635 1.2406
-4 -2 13 -0.4952 0.6300
-4 -2 14 3.0734 -1.6076
-4 -2 15 -0.1920 -1.6219
-4 -2 16 0.8695 -0.4296
-4 -2 17 -3.5458 1.9452
-4 -2 18 -0.4480 1.5687
-4 -2 19 -0.4878 -0.0007
-4 -2 20 3.1056 -1.7765
-4 -2 21 1.0212 -1.0184
-4 -2 22 -0.1698 0.4365
-4 -2 23 -2.0998 1.0434
-4 -2 24 -1.1082 0.2557
-4 -2 25 0.6340 -0.6578
-4 -2 26 1.0794 -0.1061
-4 -2 27 0.5415 0.3300
-4 -2 28 -0.7724 0.6253
-4 -2 29 -0.4583 -0.5356
-4 -2 30 0.3875 -0.5573
-4 -2 31 0.7261 -0.4871
-4 -2 32 0.2882 0.6302
-4 -2 33 -1.1053 0.5269
-4 -2 34 -0.6357 0.4205
-4 -2 35 -0.3257 -0.3234
-4 -2 36 1.1971 -0.4293
-4 -2 37 0.4993 -0.4666
-4 -2 38 0.3017 -0.0319
-4 -2 39 -0.7181 0.3408
-4 -2 40 -0.2698 0.5111
-4 -2 41 -0.1398 0.1871
-4 -2 42 0.0990 -0.2199
-4 -2 43 -0.0014 -0.4199
-4 -2 44 -0.0476 -0.1424
-4 -2 45 0.2424 0.0482
-4 -1 -46 -0.1442 -0.1735
-4 -1 -45 -0.3619 0.0948
-4 -1 -44 0.0442 0.1691
-4 -1 -43 0.3250 0.3521
-4 -1 -42 0.5962 0.0150
-4 -1 -41 -0.1288 -0.1470
-4 -1 -40 -0.4270 -0.4915
-4 -1 -39 -0.7495 -0.2293
-4 -1 -38 0.4139 0.1963
-4 -1 -37 0.4112 0.5178
-4 -1 -36 0.8428 0.4652
-4 -1 -35 -0.6525 -0.3833
-4 -1 -34 -0.3754 -0.4421
-4 -1 -33 -0.9136 -0.6374
-4 -1 -32 0.4479 0.6329
-4 -1 -31 0.4737 0.3221
-4 -1 -30 0.9294 0.7279
-4 -1 -29 0.3152 -0.7173
-4 -1 -28 -0.7546 -0.1614
-4 -1 -27 -0.7801 -0.7987
-4 -1 -26 -1.1914 0.4110
-4 -1 -25 1.0875 -0.1285
-4 -1 -24 0.3799 0.9438
-4 -1 -23 1.4144 0.2803
-4 -1 -22 -1.2700 0.6427
-4 -1 -21 0.2039 -1.2449
-4 -1 -20 -0.5208 -1.0251
-4 -1 -19 1.2181 -1.3597
-4 -1 -18 -0.7289 1.7778
-4 -1 -17 -1.2044 1.3379
-4 -1 -16 -1.0374 2.1261
-4 -1 -15 0.9190 -2.6232
-4 -1 -14 2.8999 -0.9203
-4 -1 -13 0.8897 -2.7827
-4 -1 -12 -0.6741 3.7939
-4 -1 -11 -3.7731 -0.1042
-4 -1 -10 -0.7954 3.2991
-4 -1 -9 0.1751 -5.0815
-4 -1 -8 3.6426 1.2594
-4 -1 -7 0.6017 -3.7637
-4 -1 -6 0.2164 5.9800
-4 -1 -5 -2.9369 -2.0251
-4 -1 -4 -0.1739 4.2315
-4 -1 -3 -0.1908 -5.8629
-4 -1 -2 2.2506 2.1256
-4 -1 -1 -0.3842 -4.5996
-4 -1 0 -0.3299 4.3849
-4 -1 1 -1.9131 -1.5984
-4 -1 2 0.7377 4.6558
-4 -1 3 1.1902 -1.8168
-4 -1 4 1.9006 0.6763
-4 -1 5 -0.5902 -4.2561
-4 -1 6 -2.1357 -1.0042
-4 -1 7 -2.0233 0.3443
-4 -1 8 -0.0295 3.4473
-4 -1 9 2.9376 3.1373
-4 -1 10 2.1175 -1.1580
-4 -1 11 0.7495 -2.4143
-4 -1 12 -3.4182 -4.0779
-4 -1 13 -2.0956 1.4927
-4 -1 14 -1.1373 1.3344
-4 -1 15 3.4268 3.9590
-4 -1 16 1.9212 -1.2271
-4 -1 17 1.0264 -0.3092
-4 -1 18 -2.8780 -3.3004
-4 -1 19 -1.6092 0.5208
-4 -1 20 -0.5962 -0.5709
-4 -1 21 1.8636 2.5763
-4 -1 22 1.2384 0.2141
-4 -1 23 0.1651 1.1512
-4 -1 24 -0.7130 -1.9777
-4 -1 25 -0.9064 -0.5607
-4 -1 26 0.0793 -1.2697
-4 -1 27 -0.1266 1.4894
-4 -1 28 0.6479 0.3911
-4 -1 29 -0.1695 0.9181
-4 -1 30 0.3545 -1.0879
-4 -1 31 -0.4205 0.0549
-4 -1 32 0.2322 -0.3258
-4 -1 33 -0.0235 0.8126
-4 -1 34 0.1880 -0.3916
-4 -1 35 -0.3215 -0.1621
-4 -1 36 -0.5001 -0.6766
-4 -1 37 0.0002 0.4047
-4 -1 38 0.3821 0.3252
-4 -1 39 0.8069 0.5885
-4 -1 40 -0.0504 -0.1809
-4 -1 41 -0.3443 -0.2058
-4 -1 42 -0.7230 -0.4192
-4 -1 43 -0.0511 -0.0376
-4 -1 44 0.2173 0.0193
-4 -1 45 0.3789 0.1456
-4 -1 46 0.1866 0.0950
-3 -3 -45 0.3284 -0.0360
-3 -3 -44 -0.0128 0.0273
-3 -3 -43 -0.3402 0.5402
-3 -3 -42 -0.3576 0.0627
-3 -3 -41 0.1619 -0.0901
-3 -3 -40 0.8220 -0.6642
-3 -3 -39 0.2009 -0.2445
-3 -3 -38 -0.5827 0.1194
-3 -3 -37 -1.2647 0.7025
-3 -3 -36 -0.0168 0.6709
-3 -3 -35 1.2087 -0.1050
-3 -3 -34 1.3596 -0.6874
-3 -3 -33 -0.0631 -1.2177
-3 -3 -32 -1.7625 0.0512
-3 -3 -31 -1.0018 0.6332
-3 -3 -30 0.1259 1.5585
-3 -3 -29 1.8446 0.0092
-3 -3 -28 0.3853 -0.4915
-3 -3 -27 -0.4101 -1.3811
-3 -3 -26 -1.1669 -0.0167
-3 -3 -25 0.1521 0.2112
-3 -3 -24 0.9994 0.6355
-3 -3 -23 -0.1749 -0.0696
-3 -3 -22 -0.3780 0.1485
-3 -3 -21 -1.5963 0.4101
-3 -3 -20 1.6019 0.2138
-3 -3 -19 0.2855 -0.3947
-3 -3 -18 1.6648 -1.3652
-3 -3 -17 -2.2986 -0.3039
-3 -3 -16 -0.0305 0.3302
-3 -3 -15 -0.8681 1.9978
-3 -3 -14 1.7224 0.2332
-3 -3 -13 -0.1814 0.0721
-3 -3 -12 -0.6084 -2.3576
-3 -3 -11 -0.0255 0.0130
-3 -3 -10 0.1393 -0.6258
-3 -3 -9 2.1768 2.6510
-3 -3 -8 -1.9745 -0.3544
-3 -3 -7 0.3491 1.0696
-3 -3 -6 -3.3004 -3.0053
-3 -3 -5 3.3029 0.6943
-3 -3 -4 -1.3387 -1.2515
-3 -3 -3 3.8385 3.3464
-3 -3 -2 -3.4390 -0.9826
-3 -3 -1 2.5667 1.1903
-3 -3 0 -3.9663 -3.4914
-3 -2 -46 -0.0708 0.0663
-3 -2 -45 0.5336 0.1302
-3 -2 -44 0.5006 -0.0335
-3 -2 -43 0.2147 -0.1597
-3 -2 -42 -0.7648 -0.3163
-3 -2 -41 -0.5200 -0.1197
-3 -2 -40 -0.1704 0.4102
-3 -2 -39 0.8140 0.5236
-3 -2 -38 0.4498 0.1541
-3 -2 -37 -0.0961 -0.8212
-3 -2 -36 -0.7222 -0.6754
-3 -2 -35 -0.4980 -0.0321
-3 -2 -34 0.3854 1.2422
-3 -2 -33 0.6718 0.7154
-3 -2 -32 0.7256 -0.1936
-3 -2 -31 -0.4049 -1.4160
-3 -2 -30 -0.7999 -0.6283
-3 -2 -29 -0.8956 0.4445
-3 -2 -28 0.0440 1.1162
-3 -2 -27 1.0374 0.4540
-3 -2 -26 0.6324 -0.6670
-3 -2 -25 0.4747 -0.3103
-3 -2 -24 -1.1599 -0.3022
-3 -2 -23 0.2206 0.8029
-3 -2 -22 -0.7265 -0.7408
-3 -2 -21 1.0169 0.3290
-3 -2 -20 -1.3866 -0.7238
-3 -2 -19 0.3909 1.5356
-3 -2 -18 -0.6939 -0.6286
-3 -2 -17 2.3261 0.2388
-3 -2 -16 0.5284 -1.5614
-3 -2 -15 0.4164 1.0792
-3 -2 -14 -2.6612 0.7771
-3 -2 -13 -1.7248 0.6036
-3 -2 -12 -0.2803 -1.2853
-3 -2 -11 2.4645 -2.2165
-3 -2 -10 2.7829 1.0602
-3 -2 -9 0.1045 0.7541
-3 -2 -8 -2.1504 3.6900
-3 -2 -7 -3.3690 -2.7420
-3 -2 -6 0.4078 0.7490
-3 -2 -5 2.0940 -4.6742
-3 -2 -4 3.3282 3.6885
-3 -2 -3 -1.3315 -2.9241
-3 -2 -2 -2.3604 4.7788
-3 -2 -1 -2.7145 -3.4848
-3 -2 0 2.3439 5.0050
-3 -2 1 2.7757 -3.9542
-3 -2 2 1.7860 2.2661
-3 -2 3 -2.9096 -6.1778
-3 -2 4 -3.1961 2.5051
-3 -2 5 -0.9218 -0.6229
-3 -2 6 2.6808 6.0521
-3 -2 7 3.6366 -0.9128
-3 -2 8 0.4368 -0.7211
-3 -2 9 -1.7616 -4.8381
-3 -2 10 -4.1179 -0.4049
-3 -2 11 -0.3916 1.2619
-3 -2 12 0.6211 3.1336
-3 -2 13 4.4435 1.2502
-3 -2 14 0.5655 -0.9274
-3 -2 15 0.2414 -1.5411
-3 -2 16 -4.2282 -1.6533
-3 -2 17 -0.6473 0.0704
-3 -2 18 -0.5892 0.4144
-3 -2 19 3.2234 1.7677
-3 -2 20 0.4828 0.7408
-3 -2 21 0.4962 0.1572
-3 -2 22 -1.6350 -1.7441
-3 -2 23 -0.1555 -1.0318
-3 -2 24 -0.1919 -0.2460
-3 -2 25 0.0808 1.6583
-3 -2 26 -0.1538 0.6749
-3 -2 27 -0.1173 0.0184
-3 -2 28 0.8241 -1.5151
-3 -2 29 0.3555 0.0656
-3 -2 30 0.3231 0.2885
-3 -2 31 -0.8989 1.2953
-3 -2 32 -0.4903 -0.7317
-3 -2 33 -0.3972 -0.4340
-3 -2 34 0.4683 -1.0018
-3 -2 35 0.6114 0.9821
-3 -2 36 0.3570 0.3068
-3 -2 37 -0.0384 0.6708
-3 -2 38 -0.6828 -0.7888
-3 -2 39 -0.2507 -0.0077
-3 -2 40 -0.1026 -0.3558
-3 -2 41 0.6214 0.3893
-3 -2 42 0.1434 -0.2311
-3 -2 43 0.0158 0.1032
-3 -2 44 -0.4216 -0.0620
-3 -2 45 -0.0833 0.2467
-3 -2 46 0.0743 0.0603
-3 -1 -47 -0.2022 -0.6256
-3 -1 -46 -0.3191 -0.4528
-3 -1 -45 -0.0702 -0.0600
-3 -1 -44 0.2470 1.0370
-3 -1 -43 0.1605 0.8032
-3 -1 -42 0.1166 -0.0474
-3 -1 -41 -0.1236 -1.1951
-3 -1 -40 0.1154 -0.8516
-3 -1 -39 -0.1532 0.3829
-3 -1 -38 -0.2098 1.0091
-3 -1 -37 -0.2795 0.5430
-3 -1 -36 0.1776 -0.8537
-3 -1 -35 0.6559 -0.6119
-3 -1 -34 0.1742 -0.1404
-3 -1 -33 -0.2290 1.1758
-3 -1 -32 -0.9547 0.2266
-3 -1 -31 0.1397 -0.0076
-3 -1 -30 0.3583 -1.0611
-3 -1 -29 0.8104 0.0394
-3 -1 -28 -0.4349 -0.1793
-3 -1 -27 -0.5652 0.4504
-3 -1 -26 -0.1476 -0.2499
-3 -1 -25 0.5152 0.3999
-3 -1 -24 0.7750 0.4006
-3 -1 -23 -0.7056 0.4871
-3 -1 -22 -0.3606 -0.2477
-3 -1 -21 -0.8950 -1.0472
-3 -1 -20 1.1371 -0.6824
-3 -1 -19 0.0762 -0.3714
-3 -1 -18 0.8996 1.0757
-3 -1 -17 -0.6801 0.6597
-3 -1 -16 0.2727 1.1068
-3 -1 -15 -0.8437 -0.2636
-3 -1 -14 -0.5614 -0.3832
-3 -1 -13 -0.7231 -1.4893
-3 -1 -12 0.7730 -1.3638
-3 -1 -11 1.8720 0.1306
-3 -1 -10 1.2745 1.4318
-3 -1 -9 -0.6141 3.5252
-3 -1 -8 -2.3563 -0.3415
-3 -1 -7 -1.7045 -1.4190
-3 -1 -6 0.1750 -5.7022
-3 -1 -5 1.5206 1.2183
-3 -1 -4 1.6102 2.1594
-3 -1 -3 0.7110 7.2555
-3 -1 -2 0.4441 -2.4530
-3 -1 -1 -0.7339 -3.9723
-3 -1 0 -2.0017 -7.6843
-3 -1 1 -2.8456 3.3777
-3 -1 2 -0.7007 6.4354
-3 -1 3 3.3801 6.9124
-3 -1 4 4.9167 -3.4455
-3 -1 5 2.0147 -8.6035
-3 -1 6 -4.3779 -5.3710
-3 -1 7 -6.1328 2.6265
-3 -1 8 -2.5325 9.6154
-3 -1 9 4.6173 3.7590
-3 -1 10 6.2812 -1.3878
-3 -1 11 2.1091 -9.2033
-3 -1 12 -4.0171 -2.6272
-3 -1 13 -5.4059 0.3148
-3 -1 14 -1.2480 7.7447
-3 -1 15 2.8401 2.1018
-3 -1 16 3.7836 0.2648
-3 -1 17 0.6802 -5.9023
-3 -1 18 -1.5579 -1.9332
-3 -1 19 -1.9089 -0.3656
-3 -1 20 -0.7743 4.2030
-3 -1 21 0.6111 1.7749
-3 -1 22 0.3621 0.1699
-3 -1 23 1.2972 -2.8629
-3 -1 24 -0.1991 -1.4284
-3 -1 25 0.4547 0.1603
-3 -1 26 -1.7068 1.8836
-3 -1 27 0.2160 0.8917
-3 -1 28 -0.5266 -0.5135
-3 -1 29 1.6565 -1.2199
-3 -1 30 -0.3686 -0.2657
-3 -1 31 0.1876 0.7667
-3 -1 32 -1.2398 0.8363
-3 -1 33 0.3932 -0.3307
-3 -1 34 0.1506 -0.7873
-3 -1 35 0.8012 -0.6575
-3 -1 36 -0.2193 0.7770
-3 -1 37 -0.2708 0.5348
-3 -1 38 -0.5694 0.5435
-3 -1 39 -0.0320 -0.9610
-3 -1 40 0.2099 -0.1368
-3 -1 41 0.4905 -0.3641
-3 -1 42 0.1907 0.8400
-3 -1 43 -0.1124 -0.1815
-3 -1 44 -0.3742 0.1045
-3 -1 45 -0.1874 -0.5030
-3 -1 46 0.0615 0.2692
-3 -1 47 0.1405 0.1246
-2 -2 -47 -0.2457 -0.0161
-2 -2 -46 0.2564 0.6404
-2 -2 -45 0.3879 0.5878
-2 -2 -44 0.2657 -0.0013
-2 -2 -43 -0.1595 -1.0990
-2 -2 -42 -0.3215 -0.5738
-2 -2 -41 -0.2762 0.2316
-2 -2 -40 -0.1518 1.3540
-2 -2 -39 0.1944 0.2136
-2 -2 -38 0.2624 -0.6223
-2 -2 -37 0.6257 -1.3506
-2 -2 -36 -0.2639 0.3438
-2 -2 -35 -0.1722 0.9302
-2 -2 -34 -1.0607 1.1757
-2 -2 -33 0.6537 -0.8256
-2 -2 -32 -0.0164 -0.8891
-2 -2 -31 1.1903 -0.9025
-2 -2 -30 -1.1722 1.0890
-2 -2 -29 0.2204 0.4118
-2 -2 -28 -0.8788 0.4918
-2 -2 -27 1.4277 -1.2785
-2 -2 -26 -0.2588 0.3429
-2 -2 -25 0.3003 0.1108
-2 -2 -24 -1.1712 1.7185
-2 -2 -23 -0.0439 -1.0589
-2 -2 -22 0.0754 -0.7981
-2 -2 -21 0.5467 -2.6229
-2 -2 -20 0.7420 1.3843
-2 -2 -19 0.2380 1.3057
-2 -2 -18 0.0098 3.8827
-2 -2 -17 -1.7332 -0.9956
-2 -2 -16 -1.3554 -1.4823
-2 -2 -15 -0.1413 -5.1219
-2 -2 -14 2.8021 -0.3390
-2 -2 -13 2.8249 1.5711
-2 -2 -12 -0.1405 5.9606
-2 -2 -11 -3.6713 2.5991
-2 -2 -10 -3.8285 -2.1437
-2 -2 -9 0.5203 -6.2552
-2 -2 -8 4.0236 -5.3229
-2 -2 -7 3.6776 3.6286
-2 -2 -6 -0.7109 6.1415
-2 -2 -5 -3.5575 7.6292
-2 -2 -4 -2.2521 -5.8139
-2 -2 -3 0.6989 -5.8986
-2 -2 -2 2.1428 -8.6066
-2 -2 -1 0.0625 7.8107
-2 -2 0 -0.6688 5.7727
-2 -1 -48 0.2340 -0.5735
-2 -1 -47 0.3351 -0.2410
-2 -1 -46 -0.2225 -0.4515
-2 -1 -45 -0.4459 0.7598
-2 -1 -44 -0.6693 0.4870
-2 -1 -43 0.2869 0.5320
-2 -1 -42 0.6089 -0.6253
-2 -1 -41 0.7553 -0.5395
-2 -1 -40 -0.3673 -0.3961
-2 -1 -39 -0.6926 0.1333
-2 -1 -38 -0.3808 0.4608
-2 -1 -37 0.4040 0.1060
-2 -1 -36 0.7431 0.5388
-2 -1 -35 -0.3018 -0.4649
-2 -1 -34 -0.3202 0.1911
-2 -1 -33 -0.7643 -1.0568
-2 -1 -32 0.8391 0.6868
-2 -1 -31 0.0969 -0.3545
-2 -1 -30 0.6195 1.0911
-2 -1 -29 -0.8761 -0.9833
-2 -1 -28 0.2036 0.2832
-2 -1 -27 -0.1411 -0.5411
-2 -1 -26 0.5510 0.9837
-2 -1 -25 -0.4808 0.1013
-2 -1 -24 -0.5992 -0.2864
-2 -1 -23 -0.5085 -0.3828
-2 -1 -22 0.6303 -0.8270
-2 -1 -21 1.1596 0.7044
-2 -1 -20 1.4876 -0.7809
-2 -1 -19 -0.4993 1.7445
-2 -1 -18 -0.9927 0.0393
-2 -1 -17 -3.8328 2.1193
-2 -1 -16 -0.1716 -2.4026
-2 -1 -15 -0.0266 -2.2814
-2 -1 -14 7.3319 -3.1638
-2 -1 -13 1.6657 2.1091
-2 -1 -12 1.2904 5.5948
-2 -1 -11 -11.4531 3.6618
-2 -1 -10 -4.0152 -0.2602
-2 -1 -9 -1.7470 -8.8513
-2 -1 -8 15.6853 -3.6591
-2 -1 -7 6.7300 -3.2151
-2 -1 -6 0.6495 10.7141
-2 -1 -5 -19.6342 3.3593
-2 -1 -4 -8.8485 7.6077
-2 -1 -3 1.8331 -10.2974
-2 -1 -2 22.8433 -2.9517
-2 -1 -1 9.4235 -11.6158
-2 -1 0 -4.6646 7.6173
-2 -1 1 -24.6347 2.5574
-2 -1 2 -8.1536 13.9200
-2 -1 3 6.6138 -3.5898
-2 -1 4 24.2753 -2.2588
-2 -1 5 5.6522 -13.8217
-2 -1 6 -7.0009 -0.4039
-2 -1 7 -21.4428 2.0865
-2 -1 8 -3.0871 11.5591
-2 -1 9 5.9691 3.1474
-2 -1 10 16.6246 -1.9451
-2 -1 11 1.4347 -8.1245
-2 -1 12 -4.1911 -4.0913
-2 -1 13 -11.0676 1.6109
-2 -1 14 -0.9255 4.7257
-2 -1 15 2.3670 3.4869
-2 -1 16 6.2294 -0.8941
-2 -1 17 1.0803 -2.2357
-2 -1 18 -0.9203 -2.1110
-2 -1 19 -3.0803 -0.1379
-2 -1 20 -1.2221 0.9257
-2 -1 21 -0.0034 0.7771
-2 -1 22 1.7198 1.1129
-2 -1 23 0.9867 -0.5485
-2 -1 24 0.4073 0.0527
-2 -1 25 -1.5280 -1.5881
-2 -1 26 -0.4451 0.6239
-2 -1 27 -0.3725 -0.3425
-2 -1 28 1.6803 1.3921
-2 -1 29 -0.1371 -0.7147
-2 -1 30 0.0601 0.2819
-2 -1 31 -1.6330 -0.7649
-2 -1 32 0.5836 0.5779
-2 -1 33 0.3118 -0.0487
-2 -1 34 1.2869 0.1628
-2 -1 35 -0.8760 -0.1904
-2 -1 36 -0.5573 -0.2642
-2 -1 37 -0.8243 0.0955
-2 -1 38 1.0375 -0.2995
-2 -1 39 0.6093 0.5701
-2 -1 40 0.4415 -0.0263
-2 -1 41 -1.0372 0.6701
-2 -1 42 -0.5195 -0.7323
-2 -1 43 -0.2020 -0.1234
-2 -1 44 0.8334 -0.7537
-2 -1 45 0.3793 0.6393
-2 -1 46 0.0641 0.1402
-2 -1 47 -0.4766 0.5430
-2 -1 48 -0.2460 -0.3300
-1 -1 -49 0.4942 -0.1849
-1 -1 -48 0.2909 0.1399
-1 -1 -47 0.4974 -0.3521
-1 -1 -46 -0.9620 0.2461
-1 -1 -45 -0.4749 -0.2086
-1 -1 -44 -0.6965 0.5263
-1 -1 -43 1.1342 -0.1643
-1 -1 -42 0.4176 0.1680
-1 -1 -41 0.5590 -0.4839
-1 -1 -40 -0.9018 -0.0551
-1 -1 -39 -0.0784 0.0529
-1 -1 -38 -0.1732 0.2425
-1 -1 -37 0.3768 0.3487
-1 -1 -36 -0.3508 -0.3907
-1 -1 -35 -0.1984 0.0373
-1 -1 -34 0.2214 -0.6053
-1 -1 -33 0.5729 0.6524
-1 -1 -32 0.3533 -0.1831
-1 -1 -31 -0.7061 0.6758
-1 -1 -30 -0.4367 -0.6448
-1 -1 -29 -0.2676 0.1211
-1 -1 -28 0.9880 -0.4482
-1 -1 -27 0.1102 0.3700
-1 -1 -26 -0.0130 0.1375
-1 -1 -25 -1.0979 0.0075
-1 -1 -24 -0.0419 -0.1885
-1 -1 -23 0.5319 -0.5984
-1 -1 -22 1.2384 0.2516
-1 -1 -21 0.7671 0.8552
-1 -1 -20 -1.3645 1.3360
-1 -1 -19 -1.8357 0.2504
-1 -1 -18 -2.7144 -3.3614
-1 -1 -17 2.3186 -2.3972
-1 -1 -16 3.4398 -1.8796
-1 -1 -15 6.0939 8.5577
-1 -1 -14 -2.7087 3.6097
-1 -1 -13 -6.3827 4.3711
-1 -1 -12 -10.8122 -16.6408
-1 -1 -11 1.5669 -4.4744
-1 -1 -10 10.3447 -6.7632
-1 -1 -9 16.3618 26.7285
-1 -1 -8 1.7081 4.3076
-1 -1 -7 -14.1913 7.8443
-1 -1 -6 -21.7656 -36.8255
-1 -1 -5 -6.7110 -2.6273
-1 -1 -4 16.3547 -6.8652
-1 -1 -3 25.7540 44.3613
-1 -1 -2 11.9623 -0.4339
-1 -1 -1 -15.6569 4.0270
-1 -1 0 -27.2166 -47.1572
0 0 3 -88.1292 -0.0273
0 0 6 71.2712 0.0506
0 0 9 -49.6543 -0.0605
0 0 12 29.3776 0.0461
0 0 15 -14.2837 -0.0073
0 0 18 5.1316 -0.0392
0 0 21 -0.5887 0.0683
0 0 24 -1.1686 -0.0631
0 0 27 1.4663 0.0250
0 0 30 -1.0645 0.0292
0 0 33 0.4851 -0.0798
0 0 36 -0.1388 0.1136
0 0 39 0.1786 -0.1257
0 0 42 -0.4128 0.1172
0 0 45 0.5073 -0.0934
0 0 48 -0.3138 0.0623
1 0 -49 -0.1776 -0.3877
1 0 -48 0.6516 0.0101
1 0 -47 -0.4304 0.7164
1 0 -46 0.2572 0.5501
1 0 -45 -1.1234 0.0048
1 0 -44 0.4656 -0.8012
1 0 -43 -0.1928 -0.4585
1 0 -42 1.2167 -0.0187
1 0 -41 -0.3066 0.5601
1 0 -40 -0.0158 0.1107
1 0 -39 -0.8796 0.0221
1 0 -38 0.0185 -0.0906
1 0 -37 0.2479 0.2861
1 0 -36 0.3623 -0.0107
1 0 -35 0.2802 -0.4179
1 0 -34 -0.3528 -0.4778
1 0 -33 0.0187 -0.0120
1 0 -32 -0.4978 0.8128
1 0 -31 0.2696 0.3695
1 0 -30 -0.1438 0.0365
1 0 -29 0.6035 -1.0290
1 0 -28 -0.0822 -0.1098
1 0 -27 0.1093 -0.0512
1 0 -26 -0.6175 1.0772
1 0 -25 0.0123 0.0668
1 0 -24 -0.0031 0.0482
1 0 -23 0.6136 -1.0641
1 0 -22 -0.4328 -0.8548
1 0 -21 -0.2791 -0.0281
1 0 -20 -0.7501 1.2635
1 0 -19 1.9176 3.4414
1 0 -18 0.9128 0.0017
1 0 -17 1.2667 -2.1145
1 0 -16 -5.1940 -9.0863
1 0 -15 -1.7863 0.0154
1 0 -14 -2.3705 4.0061
1 0 -13 10.8258 18.7926
1 0 -12 2.2737 -0.0134
1 0 -11 4.0322 -6.9002
1 0 -10 -18.6676 -32.3407
1 0 -9 -1.4692 -0.0043
1 0 -8 -5.8457 10.0765
1 0 -7 27.4472 47.5429
1 0 -6 -1.1787 0.0223
1 0 -5 7.1207 -12.3059
1 0 -4 -34.9247 -60.5130
1 0 -3 5.2908 -0.0259
1 0 -2 -7.2242 12.4726
1 0 -1 38.7494 67.1655
1 0 0 -9.5307 0.0126
1 0 5 31.8794 55.3078
1 0 6 -12.3643 -0.0172
1 0 7 1.5185 -2.5654
1 0 8 -23.5015 -40.7888
1 0 9 10.0046 0.0144
1 0 10 0.1120 -0.1916
1 0 11 14.8994 25.8448
1 0 12 -6.3171 -0.0053
1 0 13 -0.7891 1.2920
1 0 14 -7.9360 -13.7059
1 0 15 2.7945 0.0004
1 0 16 0.7141 -1.1264
1 0 17 3.3492 5.6803
1 0 18 -0.4884 -0.0037
1 0 19 -0.3317 0.4837
1 0 20 -0.9064 -1.4083
1 0 21 -0.3671 0.0098
1 0 22 -0.0048 0.0394
1 0 23 -0.0625 -0.2438
1 0 24 0.1984 -0.0105
1 0 25 0.1858 -0.2900
1 0 26 0.2106 0.4178
1 0 27 0.3484 0.0032
1 0 28 -0.2619 0.3905
1 0 29 -0.0112 0.0275
1 0 30 -0.7801 0.0069
1 0 31 0.2790 -0.4339
1 0 32 -0.2168 -0.4986
1 0 33 0.8822 -0.0126
1 0 34 -0.2136 0.3674
1 0 35 0.2817 0.6449
1 0 36 -0.6636 0.0102
1 0 37 0.0433 -0.1247
1 0 38 -0.1464 -0.4072
1 0 39 0.2650 -0.0024
1 0 40 0.1698 -0.2126
1 0 41 -0.0764 -0.0038
1 0 42 0.1113 -0.0050
1 0 43 -0.2995 0.4371
1 0 44 0.2252 0.2947
1 0 45 -0.2840 0.0076
1 0 46 0.2673 -0.4054
1 0 47 -0.2237 -0.3250
1 0 48 0.1976 -0.0045
1 0 49 -0.1193 0.1797
1 1 0 -27.2166 47.1572
1 1 1 -15.6569 -4.0270
1 1 2 11.9623 0.4339
1 1 3 25.7540 -44.3613
1 1 4 16.3547 6.8652
1 1 5 -6.7110 2.6273
1 1 6 -21.7656 36.8255
1 1 7 -14.1913 -7.8443
1 1 8 1.7081 -4.3076
1 1 9 16.3618 -26.7285
1 1 10 10.3447 6.7632
1 1 11 1.5669 4.4744
1 1 12 -10.8122 16.6408
1 1 13 -6.3827 -4.3711
1 1 14 -2.7087 -3.6097
1 1 15 6.0939 -8.5577
1 1 16 3.4398 1.8796
1 1 17 2.3186 2.3972
1 1 18 -2.7144 3.3614
1 1 19 -1.8357 -0.2504
1 1 20 -1.3645 -1.3360
1 1 21 0.7671 -0.8552
1 1 22 1.2384 -0.2516
1 1 23 0.5319 0.5984
1 1 24 -0.0419 0.1885
1 1 25 -1.0979 -0.0075
1 1 26 -0.0130 -0.1375
1 1 27 0.1102 -0.3700
1 1 28 0.9880 0.4482
1 1 29 -0.2676 -0.1211
1 1 30 -0.4367 0.6448
1 1 31 -0.7061 -0.6758
1 1 32 0.3533 0.1831
1 1 33 0.5729 -0.6524
1 1 34 0.2214 0.6053
1 1 35 -0.1984 -0.0373
1 1 36 -0.3508 0.3907
1 1 37 0.3768 -0.3487
1 1 38 -0.1732 -0.2425
1 1 39 -0.0784 -0.0529
1 1 40 -0.9018 0.0551
1 1 41 0.5590 0.4839
1 1 42 0.4176 -0.1680
1 1 43 1.1342 0.1643
1 1 44 -0.6965 -0.5263
1 1 45 -0.4749 0.2086
1 1 46 -0.9620 -0.2461
1 1 47 0.4974 0.3521
1 1 48 0.2909 -0.1399
1 1 49 0.4942 0.1849
2 0 -49 0.3740 0.6143
2 0 -48 -0.7039 -0.0076
2 0 -47 -0.1374 0.1364
2 0 -46 -0.6246 -1.0238
2 0 -45 1.1061 0.0025
2 0 -44 0.1311 -0.1182
2 0 -43 0.6693 1.0986
2 0 -42 -1.1608 0.0076
2 0 -41 -0.0238 -0.0440
2 0 -40 -0.4295 -0.7088
2 0 -39 0.8248 -0.0176
2 0 -38 -0.1773 0.3545
2 0 -37 0.0068 0.0200
2 0 -36 -0.2347 0.0214
2 0 -35 0.4139 -0.7377
2 0 -34 0.4051 0.6505
2 0 -33 -0.4361 -0.0175
2 0 -32 -0.5863 1.0352
2 0 -31 -0.6603 -1.0646
2 0 -30 1.0692 0.0120
2 0 -29 0.6056 -1.0864
2 0 -28 0.7073 1.1410
2 0 -27 -1.5923 -0.0151
2 0 -26 -0.4995 0.9209
2 0 -25 -0.5155 -0.8298
2 0 -24 1.9831 0.0331
2 0 -23 0.5265 -0.9738
2 0 -22 0.0008 -0.0178
2 0 -21 -2.3899 -0.0602
2 0 -20 -1.1968 2.1301
2 0 -19 0.9205 1.5633
2 0 -18 3.2691 0.0791
2 0 -17 3.1030 -5.4248
2 0 -16 -2.1595 -3.6813
2 0 -15 -5.2851 -0.0712
2 0 -14 -6.5782 11.4381
2 0 -13 3.3229 5.7134
2 0 -12 8.8509 0.0324
2 0 -11 11.3589 -19.7066
2 0 -10 -3.7889 -6.5780
2 0 -9 -13.5575 0.0204
2 0 -8 -16.4992 28.5830
2 0 -7 3.0151 5.2980
2 0 -6 17.9917 -0.0579
2 0 -5 20.6698 -35.7627
2 0 -4 -0.9080 -1.6668
2 0 -3 -20.2730 0.0586
2 0 -2 -22.7155 39.2534
2 0 -1 -1.9952 -3.4003
2 0 0 19.0936 -0.0258
2 0 1 22.1526 -38.2300
2 0 2 4.6956 8.1454
2 0 3 -14.5796 -0.0134
2 0 4 -19.3110 33.2771
2 0 5 -6.2046 -10.8072
2 0 6 8.3259 0.0276
2 0 7 15.0800 -25.9445
2 0 8 6.0561 10.5487
2 0 9 -2.5323 -0.0048
2 0 10 -10.4751 17.9941
2 0 11 -4.5447 -7.8902
2 0 12 -1.1724 -0.0386
2 0 13 6.3076 -10.8232
2 0 14 2.5288 4.3545
2 0 15 2.4257 0.0699
2 0 16 -3.0780 5.2769
2 0 17 -0.9245 -1.5580
2 0 18 -1.9663 -0.0647
2 0 19 1.0055 -1.7096
2 0 20 0.2242 0.3565
2 0 21 0.8877 0.0245
2 0 22 -0.0559 0.0505
2 0 23 -0.3364 -0.5753
2 0 24 0.0498 0.0258
2 0 25 -0.0553 0.1805
2 0 26 0.7964 1.3911
2 0 27 -0.6111 -0.0564
2 0 28 -0.2058 0.2393
2 0 29 -1.1314 -1.9783
2 0 30 0.8464 0.0527
2 0 31 0.3846 -0.5464
2 0 32 1.1131 1.9433
2 0 33 -0.8068 -0.0223
2 0 34 -0.2607 0.3587
2 0 35 -0.7806 -1.3576
2 0 36 0.4975 -0.0134
2 0 37 -0.0740 0.1856
2 0 38 0.3144 0.5366
2 0 39 -0.0068 0.0346
2 0 40 0.3570 -0.6551
2 0 41 0.0966 0.1879
2 0 42 -0.4380 -0.0345
2 0 43 -0.4011 0.7305
2 0 44 -0.3270 -0.5915
2 0 45 0.6094 0.0196
2 0 46 0.2330 -0.4452
2 0 47 0.3427 0.6116
2 0 48 -0.4719 -0.0021
2 0 49 -0.0278 0.0863
2 1 -48 -0.2460 0.3300
2 1 -47 -0.4766 -0.5430
2 1 -46 0.0641 -0.1402
2 1 -45 0.3793 -0.6393
2 1 -44 0.8334 0.7537
2 1 -43 -0.2020 0.1234
2 1 -42 -0.5195 0.7323
2 1 -41 -1.0372 -0.6701
2 1 -40 0.4415 0.0263
2 1 -39 0.6093 -0.5701
2 1 -38 1.0375 0.2995
2 1 -37 -0.8243 -0.0955
2 1 -36 -0.5573 0.2642
2 1 -35 -0.8760 0.1904
2 1 -34 1.2869 -0.1628
2 1 -33 0.3118 0.0487
2 1 -32 0.5836 -0.5779
2 1 -31 -1.6330 0.7649
2 1 -30 0.0601 -0.2819
2 1 -29 -0.1371 0.7147
2 1 -28 1.6803 -1.3921
2 1 -27 -0.3725 0.3425
2 1 -26 -0.4451 -0.6239
2 1 -25 -1.5280 1.5881
2 1 -24 0.4073 -0.0527
2 1 -23 0.9867 0.5485
2 1 -22 1.7198 -1.1129
2 1 -21 -0.0034 -0.7771
2 1 -20 -1.2221 -0.9257
2 1 -19 -3.0803 0.1379
2 1 -18 -0.9203 2.1110
2 1 -17 1.0803 2.2357
2 1 -16 6.2294 0.8941
2 1 -15 2.3670 -3.4869
2 1 -14 -0.9255 -4.7257
2 1 -13 -11.0676 -1.6109
2 1 -12 -4.1911 4.0913
2 1 -11 1.4347 8.1245
2 1 -10 16.6246 1.9451
2 1 -9 5.9691 -3.1474
2 1 -8 -3.0871 -11.5591
2 1 -7 -21.4428 -2.0865
2 1 -6 -7.0009 0.4039
2 1 -2 -8.1536 -13.9200
2 1 -1 -24.6347 -2.5574
2 1 0 -4.6646 -7.6173
2 1 4 -8.8485 -7.6077
2 1 5 -19.6342 -3.3593
2 1 6 0.6495 -10.7141
2 1 7 6.7300 3.2151
2 1 8 15.6853 3.6591
2 1 9 -1.7470 8.8513
2 1 10 -4.0152 0.2602
2 1 11 -11.4531 -3.6618
2 1 12 1.2904 -5.5948
2 1 13 1.6657 -2.1091
2 1 14 7.3319 3.1638
2 1 15 -0.0266 2.2814
2 1 16 -0.1716 2.4026
2 1 17 -3.8328 -2.1193
2 1 18 -0.9927 -0.0393
2 1 19 -0.4993 -1.7445
2 1 20 1.4876 0.7809
2 1 21 1.1596 -0.7044
2 1 22 0.6303 0.8270
2 1 23 -0.5085 0.3828
2 1 24 -0.5992 0.2864
2 1 25 -0.4808 -0.1013
2 1 26 0.5510 -0.9837
2 1 27 -0.1411 0.5411
2 1 28 0.2036 -0.2832
2 1 29 -0.8761 0.9833
2 1 30 0.6195 -1.0911
2 1 31 0.0969 0.3545
2 1 32 0.8391 -0.6868
2 1 33 -0.7643 1.0568
2 1 34 -0.3202 -0.1911
2 1 35 -0.3018 0.4649
2 1 36 0.7431 -0.5388
2 1 37 0.4040 -0.1060
2 1 38 -0.3808 -0.4608
2 1 39 -0.6926 -0.1333
2 1 40 -0.3673 0.3961
2 1 41 0.7553 0.5395
2 1 42 0.6089 0.6253
2 1 43 0.2869 -0.5320
2 1 44 -0.6693 -0.4870
2 1 45 -0.4459 -0.7598
2 1 46 -0.2225 0.4515
2 1 47 0.3351 0.2410
2 1 48 0.2340 0.5735
2 2 0 -0.6688 -5.7727
2 2 1 0.0625 -7.8107
2 2 2 2.1428 8.6066
2 2 3 0.6989 5.8986
2 2 4 -2.2521 5.8139
2 2 5 -3.5575 -7.6292
2 2 6 -0.7109 -6.1415
2 2 7 3.6776 -3.6286
2 2 8 4.0236 5.3229
2 2 9 0.5203 6.2552
2 2 10 -3.8285 2.1437
2 2 11 -3.6713 -2.5991
2 2 12 -0.1405 -5.9606
2 2 13 2.8249 -1.5711
2 2 14 2.8021 0.3390
2 2 15 -0.1413 5.1219
2 2 16 -1.3554 1.4823
2 2 17 -1.7332 0.9956
2 2 18 0.0098 -3.8827
2 2 19 0.2380 -1.3057
2 2 20 0.7420 -1.3843
2 2 21 0.5467 2.6229
2 2 22 0.0754 0.7981
2 2 23 -0.0439 1.0589
2 2 24 -1.1712 -1.7185
2 2 25 0.3003 -0.1108
2 2 26 -0.2588 -0.3429
2 2 27 1.4277 1.2785
2 2 28 -0.8788 -0.4918
2 2 29 0.2204 -0.4118
2 2 30 -1.1722 -1.0890
2 2 31 1.1903 0.9025
2 2 32 -0.0164 0.8891
2 2 33 0.6537 0.8256
2 2 34 -1.0607 -1.1757
2 2 35 -0.1722 -0.9302
2 2 36 -0.2639 -0.3438
2 2 37 0.6257 1.3506
2 2 38 0.2624 0.6223
2 2 39 0.1944 -0.2136
2 2 40 -0.1518 -1.3540
2 2 41 -0.2762 -0.2316
2 2 42 -0.3215 0.5738
2 2 43 -0.1595 1.0990
2 2 44 0.2657 0.0013
2 2 45 0.3879 -0.5878
2 2 46 0.2564 -0.6404
2 2 47 -0.2457 0.0161
3 0 -48 -0.2498 -0.0254
3 0 -47 0.1703 -0.3130
3 0 -46 0.2422 0.3875
3 0 -45 -0.1379 0.0142
3 0 -44 -0.2495 0.4246
3 0 -43 -0.2922 -0.4580
3 0 -42 0.5904 0.0082
3 0 -41 0.2831 -0.4391
3 0 -40 0.2082 0.3179
3 0 -39 -0.9845 -0.0323
3 0 -38 -0.2571 0.3612
3 0 -37 0.0086 0.0200
3 0 -36 1.3738 0.0446
3 0 -35 0.1573 -0.1913
3 0 -34 -0.2810 -0.4325
3 0 -33 -1.8623 -0.0361
3 0 -32 0.0176 -0.0743
3 0 -31 0.5049 0.7722
3 0 -30 2.3972 0.0103
3 0 -29 -0.2051 0.3517
3 0 -28 -0.6056 -0.9454
3 0 -27 -2.7913 0.0174
3 0 -26 0.2463 -0.3897
3 0 -25 0.5727 0.9466
3 0 -24 3.0486 -0.0294
3 0 -23 0.0589 -0.1523
3 0 -22 -0.4824 -0.8817
3 0 -21 -3.6619 0.0185
3 0 -20 -0.8179 1.4688
3 0 -19 0.5093 1.0015
3 0 -18 5.4415 0.0073
3 0 -17 1.9275 -3.3851
3 0 -16 -0.8970 -1.6829
3 0 -15 -8.8370 -0.0323
3 0 -14 -3.0613 5.3302
3 0 -13 1.8462 3.2658
3 0 -12 13.2794 0.0460
3 0 -11 3.7783 -6.5354
3 0 -10 -3.3453 -5.7673
3 0 -9 -17.2112 -0.0515
3 0 -8 -3.6904 6.3432
3 0 -7 5.0623 8.6720
3 0 -6 18.9538 0.0609
3 0 -5 2.6286 -4.4903
3 0 -4 -6.4237 -11.0317
3 0 -3 -17.8083 -0.0825
3 0 -2 -0.7607 1.2883
3 0 -1 6.8858 11.9051
3 0 0 14.5045 0.1114
3 0 1 -1.3912 2.3678
3 0 2 -6.2391 -10.8824
3 0 3 -10.6247 -0.1309
3 0 4 3.1010 -5.2560
3 0 5 4.7338 8.3316
3 0 6 7.4867 0.1249
3 0 7 -3.7557 6.3516
3 0 8 -2.9336 -5.1883
3 0 9 -5.4092 -0.0900
3 0 10 3.1936 -5.3879
3 0 11 1.4063 2.4477
3 0 12 3.8864 0.0391
3 0 13 -1.8250 3.0627
3 0 14 -0.4630 -0.7078
3 0 15 -2.3744 0.0059
3 0 16 0.4040 -0.6582
3 0 17 0.0967 0.0203
3 0 18 0.8907 -0.0262
3 0 19 0.4201 -0.7220
3 0 20 -0.1006 -0.0519
3 0 21 0.0899 0.0166
3 0 22 -0.4577 0.7629
3 0 23 0.2378 0.3621
3 0 24 -0.2366 0.0118
3 0 25 -0.0053 0.0341
3 0 26 -0.3451 -0.6113
3 0 27 -0.2073 -0.0392
3 0 28 0.4976 -0.8551
3 0 29 0.3499 0.6350
3 0 30 0.5975 0.0474
3 0 31 -0.6974 1.1579
3 0 32 -0.2461 -0.4289
3 0 33 -0.4646 -0.0309
3 0 34 0.5700 -0.9080
3 0 35 0.0740 0.0994
3 0 36 -0.0986 -0.0014
3 0 37 -0.2779 0.4068
3 0 38 0.0977 0.2024
3 0 39 0.5984 0.0328
3 0 40 0.0071 0.0237
3 0 41 -0.2012 -0.3578
3 0 42 -0.6489 -0.0495
3 0 43 0.1397 -0.2281
3 0 44 0.2074 0.3397
3 0 45 0.3085 0.0482
3 0 46 -0.1528 0.2174
3 0 47 -0.1434 -0.2170
3 0 48 0.0474 -0.0354
3 1 -47 0.1405 -0.1246
3 1 -46 0.0615 -0.2692
3 1 -45 -0.1874 0.5030
3 1 -44 -0.3742 -0.1045
3 1 -43 -0.1124 0.1815
3 1 -42 0.1907 -0.8400
3 1 -41 0.4905 0.3641
3 1 -40 0.2099 0.1368
3 1 -39 -0.0320 0.9610
3 1 -38 -0.5694 -0.5435
3 1 -37 -0.2708 -0.5348
3 1 -36 -0.2193 -0.7770
3 1 -35 0.8012 0.6575
3 1 -34 0.1506 0.7873
3 1 -33 0.3932 0.3307
3 1 -32 -1.2398 -0.8363
3 1 -31 0.1876 -0.7667
3 1 -30 -0.3686 0.2657
3 1 -29 1.6565 1.2199
3 1 -28 -0.5266 0.5135
3 1 -27 0.2160 -0.8917
3 1 -26 -1.7068 -1.8836
3 1 -25 0.4547 -0.1603
3 1 -24 -0.1991 1.4284
3 1 -23 1.2972 2.8629
3 1 -22 0.3621 -0.1699
3 1 -21 0.6111 -1.7749
3 1 -20 -0.7743 -4.2030
3 1 -19 -1.9089 0.3656
3 1 -18 -1.5579 1.9332
3 1 -17 0.6802 5.9023
3 1 -16 3.7836 -0.2648
3 1 -15 2.8401 -2.1018
3 1 -14 -1.2480 -7.7447
3 1 -13 -5.4059 -0.3148
3 1 -12 -4.0171 2.6272
3 1 -11 2.1091 9.2033
3 1 -10 6.2812 1.3878
3 1 -9 4.6173 -3.7590
3 1 -8 -2.5325 -9.6154
3 1 -7 -6.1328 -2.6265
3 1 -6 -4.3779 5.3710
3 1 -5 2.0147 8.6035
3 1 -4 4.9167 3.4455
3 1 -3 3.3801 -6.9124
3 1 -2 -0.7007 -6.4354
3 1 -1 -2.8456 -3.3777
3 1 0 -2.0017 7.6843
3 1 1 -0.7339 3.9723
3 1 2 0.4441 2.4530
3 1 3 0.7110 -7.2555
3 1 4 1.6102 -2.1594
3 1 5 1.5206 -1.2183
3 1 6 0.1750 5.7022
3 1 7 -1.7045 1.4190
3 1 8 -2.3563 0.3415
3 1 9 -0.6141 -3.5252
3 1 10 1.2745 -1.4318
3 1 11 1.8720 -0.1306
3 1 12 0.7730 1.3638
3 1 13 -0.7231 1.4893
3 1 14 -0.5614 0.3832
3 1 15 -0.8437 0.2636
3 1 16 0.2727 -1.1068
3 1 17 -0.6801 -0.6597
3 1 18 0.8996 -1.0757
3 1 19 0.0762 0.3714
3 1 20 1.1371 0.6824
3 1 21 -0.8950 1.0472
3 1 22 -0.3606 0.2477
3 1 23 -0.7056 -0.4871
3 1 24 0.7750 -0.4006
3 1 25 0.5152 -0.3999
3 1 26 -0.1476 0.2499
3 1 27 -0.5652 -0.4504
3 1 28 -0.4349 0.1793
3 1 29 0.8104 -0.0394
3 1 30 0.3583 1.0611
3 1 31 0.1397 0.0076
3 1 32 -0.9547 -0.2266
3 1 33 -0.2290 -1.1758
3 1 34 0.1742 0.1404
3 1 35 0.6559 0.6119
3 1 36 0.1776 0.8537
3 1 37 -0.2795 -0.5430
3 1 38 -0.2098 -1.0091
3 1 39 -0.1532 -0.3829
3 1 40 0.1154 0.8516
3 1 41 -0.1236 1.1951
3 1 42 0.1166 0.0474
3 1 43 0.1605 -0.8032
3 1 44 0.2470 -1.0370
3 1 45 -0.0702 0.0600
3 1 46 -0.3191 0.4528
3 1 47 -0.2022 0.6256
3 2 -46 0.0743 -0.0603
3 2 -45 -0.0833 -0.2467
3 2 -44 -0.4216 0.0620
3 2 -43 0.0158 -0.1032
3 2 -42 0.1434 0.2311
3 2 -41 0.6214 -0.3893
3 2 -40 -0.1026 0.3558
3 2 -39 -0.2507 0.0077
3 2 -38 -0.6828 0.7888
3 2 -37 -0.0384 -0.6708
3 2 -36 0.3570 -0.3068
3 2 -35 0.6114 -0.9821
3 2 -34 0.4683 1.0018
3 2 -33 -0.3972 0.4340
3 2 -32 -0.4903 0.7317
3 2 -31 -0.8989 -1.2953
3 2 -30 0.3231 -0.2885
3 2 -29 0.3555 -0.0656
3 2 -28 0.8241 1.5151
3 2 -27 -0.1173 -0.0184
3 2 -26 -0.1538 -0.6749
3 2 -25 0.0808 -1.6583
3 2 -24 -0.1919 0.2460
3 2 -23 -0.1555 1.0318
3 2 -22 -1.6350 1.7441
3 2 -21 0.4962 -0.1572
3 2 -20 0.4828 -0.7408
3 2 -19 3.2234 -1.7677
3 2 -18 -0.5892 -0.4144
3 2 -17 -0.6473 -0.0704
3 2 -16 -4.2282 1.6533
3 2 -15 0.2414 1.5411
3 2 -14 0.5655 0.9274
3 2 -13 4.4435 -1.2502
3 2 -12 0.6211 -3.1336
3 2 -11 -0.3916 -1.2619
3 2 -10 -4.1179 0.4049
3 2 -9 -1.7616 4.8381
3 2 -8 0.4368 0.7211
3 2 -7 3.6366 0.9128
3 2 -6 2.6808 -6.0521
3 2 -5 -0.9218 0.6229
3 2 -4 -3.1961 -2.5051
3 2 -3 -2.9096 6.1778
3 2 -2 1.7860 -2.2661
3 2 -1 2.7757 3.9542
3 2 0 2.3439 -5.0050
3 2 1 -2.7145 3.4848
3 2 2 -2.3604 -4.7788
3 2 3 -1.3315 2.9241
3 2 4 3.3282 -3.6885
3 2 5 2.0940 4.6742
3 2 6 0.4078 -0.7490
3 2 7 -3.3690 2.7420
3 2 8 -2.1504 -3.6900
3 2 9 0.1045 -0.7541
3 2 10 2.7829 -1.0602
3 2 11 2.4645 2.2165
3 2 12 -0.2803 1.2853
3 2 13 -1.7248 -0.6036
3 2 14 -2.6612 -0.7771
3 2 15 0.4164 -1.0792
3 2 16 0.5284 1.5614
3 2 17 2.3261 -0.2388
3 2 18 -0.6939 0.6286
3 2 19 0.3909 -1.5356
3 2 20 -1.3866 0.7238
3 2 21 1.0169 -0.3290
3 2 22 -0.7265 0.7408
3 2 23 0.2206 -0.8029
3 2 24 -1.1599 0.3022
3 2 25 0.4747 0.3103
3 2 26 0.6324 0.6670
3 2 27 1.0374 -0.4540
3 2 28 0.0440 -1.1162
3 2 29 -0.8956 -0.4445
3 2 30 -0.7999 0.6283
3 2 31 -0.4049 1.4160
3 2 32 0.7256 0.1936
3 2 33 0.6718 -0.7154
3 2 34 0.3854 -1.2422
3 2 35 -0.4980 0.0321
3 2 36 -0.7222 0.6754
3 2 37 -0.0961 0.8212
3 2 38 0.4498 -0.1541
3 2 39 0.8140 -0.5236
3 2 40 -0.1704 -0.4102
3 2 41 -0.5200 0.1197
3 2 42 -0.7648 0.3163
3 2 43 0.2147 0.1597
3 2 44 0.5006 0.0335
3 2 45 0.5336 -0.1302
3 2 46 -0.0708 -0.0663
3 3 0 -3.9663 3.4914
3 3 1 2.5667 -1.1903
3 3 2 -3.4390 0.9826
3 3 3 3.8385 -3.3464
3 3 4 -1.3387 1.2515
3 3 5 3.3029 -0.6943
3 3 6 -3.3004 3.0053
3 3 7 0.3491 -1.0696
3 3 8 -1.9745 0.3544
3 3 9 2.1768 -2.6510
3 3 10 0.1393 0.6258
3 3 11 -0.0255 -0.0130
3 3 12 -0.6084 2.3576
3 3 13 -0.1814 -0.0721
3 3 14 1.7224 -0.2332
3 3 15 -0.8681 -1.9978
3 3 16 -0.0305 -0.3302
3 3 17 -2.2986 0.3039
3 3 18 1.6648 1.3652
3 3 19 0.2855 0.3947
3 3 20 1.6019 -0.2138
3 3 21 -1.5963 -0.4101
3 3 22 -0.3780 -0.1485
3 3 23 -0.1749 0.0696
3 3 24 0.9994 -0.6355
3 3 25 0.1521 -0.2112
3 3 26 -1.1669 0.0167
3 3 27 -0.4101 1.3811
3 3 28 0.3853 0.4915
3 3 29 1.8446 -0.0092
3 3 30 0.1259 -1.5585
3 3 31 -1.0018 -0.6332
3 3 32 -1.7625 -0.0512
3 3 33 -0.0631 1.2177
3 3 34 1.3596 0.6874
3 3 35 1.2087 0.1050
3 3 36 -0.0168 -0.6709
3 3 37 -1.2647 -0.7025
3 3 38 -0.5827 -0.1194
3 3 39 0.2009 0.2445
3 3 40 0.8220 0.6642
3 3 41 0.1619 0.0901
3 3 42 -0.3576 -0.0627
3 3 43 -0.3402 -0.5402
3 3 44 -0.0128 -0.0273
3 3 45 0.3284 0.0360
4 0 -47 0.2433 -0.3765
4 0 -46 -0.0336 -0.0550
4 0 -45 -0.0227 0.0256
4 0 -44 -0.1375 0.1675
4 0 -43 0.3112 0.5593
4 0 -42 -0.0038 -0.0099
4 0 -41 -0.0148 0.1011
4 0 -40 -0.4825 -0.8834
4 0 -39 0.0235 -0.0077
4 0 -38 0.1163 -0.2453
4 0 -37 0.5293 0.9856
4 0 -36 -0.1865 0.0102
4 0 -35 -0.1210 0.1912
4 0 -34 -0.5895 -1.0976
4 0 -33 0.6342 0.0071
4 0 -32 0.0442 0.0016
4 0 -31 0.8092 1.4726
4 0 -30 -1.2872 -0.0326
4 0 -29 0.0858 -0.2434
4 0 -28 -1.1985 -2.1365
4 0 -27 1.7627 0.0489
4 0 -26 -0.2701 0.5193
4 0 -25 1.6561 2.9277
4 0 -24 -1.5631 -0.0481
4 0 -23 0.5325 -0.8949
4 0 -22 -2.1270 -3.7582
4 0 -21 0.4238 0.0365
4 0 -20 -0.8879 1.4484
4 0 -19 2.6808 4.7397
4 0 -18 1.4679 -0.0252
4 0 -17 1.3300 -2.2113
4 0 -16 -3.3764 -5.9515
4 0 -15 -3.5693 0.0195
4 0 -14 -1.8391 3.1510
4 0 -13 4.0374 7.0702
4 0 -12 5.3026 -0.0156
4 0 -11 2.3790 -4.1653
4 0 -10 -4.2178 -7.3300
4 0 -9 -6.3191 0.0087
4 0 -8 -2.8804 5.0833
4 0 -7 3.4847 6.0144
4 0 -6 6.5370 -0.0004
4 0 -5 3.2484 -5.7119
4 0 -4 -1.8167 -3.1214
4 0 -3 -6.0318 -0.0015
4 0 -2 -3.4131 5.9399
4 0 -1 -0.2520 -0.4179
4 0 0 4.9699 -0.0087
4 0 1 3.3747 -5.8053
4 0 2 1.9165 3.2414
4 0 3 -3.6377 0.0282
4 0 4 -3.1780 5.4261
4 0 5 -2.6111 -4.4162
4 0 6 2.4343 -0.0463
4 0 7 2.8291 -4.8340
4 0 8 2.3360 3.9660
4 0 9 -1.7070 0.0516
4 0 10 -2.2612 3.9023
4 0 11 -1.5589 -2.6821
4 0 12 1.5162 -0.0387
4 0 13 1.4217 -2.5041
4 0 14 0.8189 1.4538
4 0 15 -1.5684 0.0109
4 0 16 -0.4137 0.7793
4 0 17 -0.3825 -0.7085
4 0 18 1.4316 0.0212
4 0 19 -0.4737 0.7855
4 0 20 0.1975 0.3550
4 0 21 -0.8767 -0.0443
4 0 22 0.9275 -1.6247
4 0 23 -0.0949 -0.1289
4 0 24 0.0476 0.0486
4 0 25 -0.8423 1.5120
4 0 26 -0.0029 -0.0712
4 0 27 0.6786 -0.0329
4 0 28 0.4079 -0.7469
4 0 29 0.0479 0.1465
4 0 30 -0.9965 0.0071
4 0 31 0.0398 -0.0775
4 0 32 0.0189 -0.0010
4 0 33 0.8723 0.0130
4 0 34 -0.2665 0.5129
4 0 35 -0.1621 -0.2877
4 0 36 -0.5046 -0.0147
4 0 37 0.2642 -0.5104
4 0 38 0.2702 0.5095
4 0 39 0.1400 -0.0023
4 0 40 -0.1709 0.3099
4 0 41 -0.2593 -0.5096
4 0 42 0.0766 0.0262
4 0 43 0.1011 -0.1450
4 0 44 0.1477 0.3169
4 0 45 -0.1296 -0.0407
4 0 46 -0.0657 0.0690
4 0 47 -0.0278 -0.0949
4 1 -46 0.1866 -0.0950
4 1 -45 0.3789 -0.1456
4 1 -44 0.2173 -0.0193
4 1 -43 -0.0511 0.0376
4 1 -42 -0.7230 0.4192
4 1 -41 -0.3443 0.2058
4 1 -40 -0.0504 0.1809
4 1 -39 0.8069 -0.5885
4 1 -38 0.3821 -0.3252
4 1 -37 0.0002 -0.4047
4 1 -36 -0.5001 0.6766
4 1 -35 -0.3215 0.1621
4 1 -34 0.1880 0.3916
4 1 -33 -0.0235 -0.8126
4 1 -32 0.2322 0.3258
4 1 -31 -0.4205 -0.0549
4 1 -30 0.3545 1.0879
4 1 -29 -0.1695 -0.9181
4 1 -28 0.6479 -0.3911
4 1 -27 -0.1266 -1.4894
4 1 -26 0.0793 1.2697
4 1 -25 -0.9064 0.5607
4 1 -24 -0.7130 1.9777
4 1 -23 0.1651 -1.1512
4 1 -22 1.2384 -0.2141
4 1 -21 1.8636 -2.5763
4 1 -20 -0.5962 0.5709
4 1 -19 -1.6092 -0.5208
4 1 -18 -2.8780 3.3004
4 1 -17 1.0264 0.3092
4 1 -16 1.9212 1.2271
4 1 -15 3.4268 -3.9590
4 1 -14 -1.1373 -1.3344
4 1 -13 -2.0956 -1.4927
4 1 -12 -3.4182 4.0779
4 1 -11 0.7495 2.4143
4 1 -10 2.1175 1.1580
4 1 -9 2.9376 -3.1373
4 1 -8 -0.0295 -3.4473
4 1 -7 -2.0233 -0.3443
4 1 -6 -2.1357 1.0042
4 1 -5 -0.5902 4.2561
4 1 -4 1.9006 -0.6763
4 1 -3 1.1902 1.8168
4 1 -2 0.7377 -4.6558
4 1 -1 -1.9131 1.5984
4 1 0 -0.3299 -4.3849
4 1 1 -0.3842 4.5996
4 1 2 2.2506 -2.1256
4 1 3 -0.1908 5.8629
4 1 4 -0.1739 -4.2315
4 1 5 -2.9369 2.0251
4 1 6 0.2164 -5.9800
4 1 7 0.6017 3.7637
4 1 8 3.6426 -1.2594
4 1 9 0.1751 5.0815
4 1 10 -0.7954 -3.2991
4 1 11 -3.7731 0.1042
4 1 12 -0.6741 -3.7939
4 1 13 0.8897 2.7827
4 1 14 2.8999 0.9203
4 1 15 0.9190 2.6232
4 1 16 -1.0374 -2.1261
4 1 17 -1.2044 -1.3379
4 1 18 -0.7289 -1.7778
4 1 19 1.2181 1.3597
4 1 20 -0.5208 1.0251
4 1 21 0.2039 1.2449
4 1 22 -1.2700 -0.6427
4 1 23 1.4144 -0.2803
4 1 24 0.3799 -0.9438
4 1 25 1.0875 0.1285
4 1 26 -1.1914 -0.4110
4 1 27 -0.7801 0.7987
4 1 28 -0.7546 0.1614
4 1 29 0.3152 0.7173
4 1 30 0.9294 -0.7279
4 1 31 0.4737 -0.3221
4 1 32 0.4479 -0.6329
4 1 33 -0.9136 0.6374
4 1 34 -0.3754 0.4421
4 1 35 -0.6525 0.3833
4 1 36 0.8428 -0.4652
4 1 37 0.4112 -0.5178
4 1 38 0.4139 -0.1963
4 1 39 -0.7495 0.2293
4 1 40 -0.4270 0.4915
4 1 41 -0.1288 0.1470
4 1 42 0.5962 -0.0150
4 1 43 0.3250 -0.3521
4 1 44 0.0442 -0.1691
4 1 45 -0.3619 -0.0948
4 1 46 -0.1442 0.1735
4 2 -45 0.2424 -0.0482
4 2 -44 -0.0476 0.1424
4 2 -43 -0.0014 0.4199
4 2 -42 0.0990 0.2199
4 2 -41 -0.1398 -0.1871
4 2 -40 -0.2698 -0.5111
4 2 -39 -0.7181 -0.3408
4 2 -38 0.3017 0.0319
4 2 -37 0.4993 0.4666
4 2 -36 1.1971 0.4293
4 2 -35 -0.3257 0.3234
4 2 -34 -0.6357 -0.4205
4 2 -33 -1.1053 -0.5269
4 2 -32 0.2882 -0.6302
4 2 -31 0.7261 0.4871
4 2 -30 0.3875 0.5573
4 2 -29 -0.4583 0.5356
4 2 -28 -0.7724 -0.6253
4 2 -27 0.5415 -0.3300
4 2 -26 1.0794 0.1061
4 2 -25 0.6340 0.6578
4 2 -24 -1.1082 -0.2557
4 2 -23 -2.0998 -1.0434
4 2 -22 -0.1698 -0.4365
4 2 -21 1.0212 1.0184
4 2 -20 3.1056 1.7765
4 2 -19 -0.4878 0.0007
4 2 -18 -0.4480 -1.5687
4 2 -17 -3.5458 -1.9452
4 2 -16 0.8695 0.4296
4 2 -15 -0.1920 1.6219
4 2 -14 3.0734 1.6076
4 2 -13 -0.4952 -0.6300
4 2 -12 0.5635 -1.2406
4 2 -11 -1.7309 -1.1548
4 2 -10 -0.6622 0.5641
4 2 -9 -0.5596 0.7533
4 2 -8 -0.1354 0.9536
4 2 -7 2.0511 -0.4228
4 2 -6 0.2023 -0.4555
4 2 -5 2.0992 -1.0617
4 2 -4 -2.9362 0.4763
4 2 -3 0.4689 0.4277
4 2 -2 -3.8028 1.2658
4 2 -1 2.9687 -0.8631
4 2 0 -1.3308 -0.6303
4 2 1 4.9600 -1.3564
4 2 2 -2.3931 1.4866
4 2 3 2.0362 1.0754
4 2 4 -5.3296 1.3367
4 2 5 1.7228 -2.0882
4 2 6 -2.0765 -1.7892
4 2 7 4.7904 -1.3645
4 2 8 -1.2524 2.4241
4 2 9 1.1369 2.5832
4 2 10 -3.4854 1.5221
4 2 11 0.8992 -2.4062
4 2 12 0.5326 -2.9730
4 2 13 1.8614 -1.6784
4 2 14 -0.4676 2.1189
4 2 15 -2.1270 2.4778
4 2 16 -0.4876 1.5892
4 2 17 -0.0280 -1.7293
4 2 18 2.7722 -1.0860
4 2 19 -0.2508 -1.1292
4 2 20 0.3586 1.3788
4 2 21 -2.1325 -0.5988
4 2 22 0.3460 0.4222
4 2 23 -0.3673 -1.1280
4 2 24 0.6387 1.7517
4 2 25 -0.0946 0.2496
4 2 26 0.1835 0.9660
4 2 27 0.8453 -1.9360
4 2 28 -0.1661 -0.6589
4 2 29 -0.1073 -0.8499
4 2 30 -1.6300 1.3730
4 2 31 0.2808 0.7758
4 2 32 0.2975 0.7376
4 2 33 1.5926 -0.6560
4 2 34 -0.2931 -0.7318
4 2 35 -0.6143 -0.6054
4 2 36 -1.1002 0.2304
4 2 37 0.2991 0.6711
4 2 38 0.7768 0.4546
4 2 39 0.6194 -0.1308
4 2 40 -0.3134 -0.6341
4 2 41 -0.6488 -0.3078
4 2 42 -0.3760 0.1357
4 2 43 0.2729 0.5653
4 2 44 0.3491 0.1926
4 2 45 0.3045 -0.0779
4 3 -43 -0.0602 0.0709
4 3 -42 -0.3971 0.3776
4 3 -41 -0.3925 -0.0367
4 3 -40 -0.1224 -0.0113
4 3 -39 0.2725 -0.4128
4 3 -38 0.4137 -0.4408
4 3 -37 0.4896 -0.1884
4 3 -36 0.0614 0.4402
4 3 -35 -0.5334 0.8464
4 3 -34 -0.8627 0.5294
4 3 -33 -0.3893 -0.6504
4 3 -32 0.7805 -0.8807
4 3 -31 1.0052 -0.8143
4 3 -30 0.4672 1.0587
4 3 -29 -0.9806 0.5405
4 3 -28 -0.7984 0.7495
4 3 -27 -0.1666 -1.3434
4 3 -26 0.8875 -0.1291
4 3 -25 0.3139 -0.2028
4 3 -24 -0.4572 1.0555
4 3 -23 -0.4436 -0.0085
4 3 -22 0.2757 -0.6269
4 3 -21 1.1837 -0.0882
4 3 -20 -0.1088 -0.2338
4 3 -19 -0.8411 1.3142
4 3 -18 -1.7202 -1.0591
4 3 -17 0.4132 0.6739
4 3 -16 1.3445 -1.5087
4 3 -15 1.8398 1.5720
4 3 -14 -0.3088 -1.0209
4 3 -13 -1.7708 1.1542
4 3 -12 -1.5052 -0.9786
4 3 -11 -0.0574 1.0682
4 3 -10 2.0556 -0.4430
4 3 -9 0.8865 -0.4268
4 3 -8 0.4235 -0.7421
4 3 -7 -2.1189 -0.4035
4 3 -6 -0.2337 1.8096
4 3 -5 -0.6757 0.0565
4 3 -4 1.9696 1.2698
4 3 -3 -0.3058 -2.4593
4 3 -2 0.8746 0.8825
4 3 -1 -1.7431 -2.0756
4 3 0 0.7644 2.2686
4 3 1 -1.0255 -1.8085
4 3 2 1.6049 2.6363
4 3 3 -1.2459 -1.6310
4 3 4 0.9051 2.3160
4 3 5 -1.6052 -2.6858
4 3 6 1.7444 0.9643
4 3 7 -0.2155 -2.0800
4 3 8 1.6344 2.0979
4 3 10 -1.0394 1.1429
4 3 11 -1.5208 -1.0872
4 3 12 2.0895 -0.1757
4 3 13 2.3602 0.0133
4 3 14 1.1709 0.1476
4 3 15 -1.7416 0.7314
4 3 16 -3.0149 -0.7483
4 3 17 -0.6217 0.2682
4 3 18 1.2700 -1.1212
4 3 19 2.5778 0.7087
4 3 20 -0.0117 -0.0615
4 3 21 -0.9529 1.2239
4 3 22 -1.2715 -0.0675
4 3 23 0.6077 -0.4772
4 3 24 0.8947 -1.1347
4 3 25 -0.1925 -0.6448
4 3 26 -1.0598 0.9249
4 3 27 -0.9649 1.0772
4 3 28 1.1249 0.9593
4 3 29 1.2723 -1.0359
4 3 30 0.9502 -1.1451
4 3 31 -1.2838 -0.7826
4 3 32 -1.1906 0.8514
4 3 33 -0.7567 1.1912
4 3 34 0.9082 0.3757
4 3 35 0.8607 -0.5684
4 3 36 0.4704 -1.0057
4 3 37 -0.4238 -0.0769
4 3 38 -0.4401 0.3381
4 3 39 -0.2461 0.5750
4 3 40 0.1217 0.0378
4 3 41 0.1132 -0.1807
4 3 42 0.1597 -0.1234
4 3 43 -0.0429 -0.1693
4 4 0 2.7632 -1.6256
4 4 1 -0.1325 1.4839
4 4 2 0.8786 -0.6198
4 4 3 -2.3916 1.5885
4 4 4 -0.6957 -1.9839
4 4 5 -1.1878 -0.4884
4 4 6 1.4967 -1.4645
4 4 7 1.2875 2.0861
4 4 8 0.9157 1.5733
4 4 9 -0.5554 1.2169
4 4 10 -1.5929 -1.8975
4 4 11 -0.3754 -2.3372
4 4 12 -0.0298 -0.8366
4 4 13 1.7089 1.6213
4 4 14 0.1042 2.5233
4 4 15 0.1528 0.3652
4 4 16 -1.7121 -1.4525
4 4 17 -0.3883 -2.0291
4 4 18 0.0378 0.1245
4 4 19 1.6255 1.4549
4 4 20 0.9929 0.9905
4 4 21 -0.3402 -0.5613
4 4 22 -1.4906 -1.5212
4 4 23 -1.3784 0.2348
4 4 24 0.6395 0.8886
4 4 25 1.3857 1.4660
4 4 26 1.2016 -1.2077
4 4 27 -0.8921 -1.0608
4 4 28 -1.3392 -1.1857
4 4 29 -0.6104 1.6135
4 4 30 1.0449 1.0503
4 4 31 1.2652 0.7490
4 4 32 0.0654 -1.4151
4 4 33 -1.0221 -0.8746
4 4 34 -1.0392 -0.3358
4 4 35 0.0994 0.8531
4 4 36 0.7994 0.6105
4 4 37 0.6485 0.0881
4 4 38 0.0667 -0.2867
4 4 39 -0.4604 -0.3620
4 4 40 -0.2406 -0.0119
4 4 41 -0.2654 -0.0232
5 0 -45 -0.1592 -0.0349
5 0 -44 -0.3430 0.5629
5 0 -43 -0.0615 -0.1134
5 0 -42 0.1781 0.0407
5 0 -41 0.6310 -1.0410
5 0 -40 0.0783 0.1444
5 0 -39 -0.3774 -0.0337
5 0 -38 -0.7438 1.2439
5 0 -37 -0.1624 -0.3083
5 0 -36 0.8032 0.0143
5 0 -35 0.6758 -1.1585
5 0 -34 0.3317 0.6351
5 0 -33 -1.3159 0.0084
5 0 -32 -0.5316 0.9443
5 0 -31 -0.5188 -0.9889
5 0 -30 1.7102 -0.0218
5 0 -29 0.4398 -0.7988
5 0 -28 0.5961 1.1251
5 0 -27 -1.8832 0.0190
5 0 -26 -0.4957 0.8753
5 0 -25 -0.4569 -0.8527
5 0 -24 1.8861 -0.0065
5 0 -23 0.7573 -1.2811
5 0 -22 0.0883 0.1697
5 0 -21 -1.8385 -0.0000
5 0 -20 -1.2260 2.0403
5 0 -19 0.4173 0.7318
5 0 -18 1.8177 -0.0116
5 0 -17 1.7750 -2.9589
5 0 -16 -0.9157 -1.5849
5 0 -15 -1.8105 0.0376
5 0 -14 -2.1059 3.5386
5 0 -13 1.2871 2.1948
5 0 -12 1.7233 -0.0590
5 0 -11 1.8582 -3.1548
5 0 -10 -1.4876 -2.5199
5 0 -9 -1.4307 0.0563
5 0 -8 -0.8607 1.4902
5 0 -7 1.5588 2.6596
5 0 -6 0.8868 -0.0256
5 0 -4 -1.5938 -2.7732
5 0 -2 2.1749 -3.7096
5 0 -1 1.6753 2.9726
5 0 0 0.0398 0.0473
5 0 1 -3.1075 5.3472
5 0 2 -1.8115 -3.2367
5 0 3 -0.6313 -0.0495
5 0 4 3.2319 -5.5868
5 0 5 1.9141 3.3984
5 0 6 2.0445 0.0267
5 0 7 -2.7197 4.6949
5 0 8 -1.8475 -3.2397
5 0 9 -3.5703 0.0037
5 0 10 1.9444 -3.3142
5 0 11 1.5321 2.6548
5 0 12 4.1342 -0.0222
5 0 13 -1.2141 2.0043
5 0 14 -1.0263 -1.7679
5 0 15 -3.0946 0.0189
5 0 16 0.6642 -1.0314
5 0 17 0.5132 0.8945
5 0 18 0.8479 0.0015
5 0 19 -0.3280 0.4637
5 0 20 -0.1870 -0.3509
5 0 21 1.3649 -0.0235
5 0 22 0.2281 -0.3228
5 0 23 0.1241 0.2489
5 0 24 -2.3644 0.0305
5 0 25 -0.3615 0.5780
5 0 26 -0.2399 -0.4374
5 0 27 1.8866 -0.0151
5 0 28 0.6278 -1.0468
5 0 29 0.3655 0.6346
5 0 30 -0.6554 -0.0146
5 0 31 -0.8362 1.4095
5 0 32 -0.3729 -0.6348
5 0 33 -0.3266 0.0402
5 0 34 0.8279 -1.4056
5 0 35 0.2496 0.4243
5 0 36 0.5687 -0.0454
5 0 37 -0.6003 1.0306
5 0 38 -0.0743 -0.1348
5 0 39 -0.2881 0.0284
5 0 40 0.2992 -0.5244
5 0 41 -0.0642 -0.0914
5 0 42 -0.0165 -0.0027
5 0 43 -0.0857 0.1549
5 0 44 0.1288 0.1991
5 0 45 0.0780 -0.0141
5 1 -44 -0.1618 0.1510
5 1 -43 -0.2192 -0.2493
5 1 -42 0.0281 -0.0916
5 1 -41 -0.0616 -0.1157
5 1 -40 0.4381 0.1573
5 1 -39 -0.0630 0.2676
5 1 -38 0.3018 -0.0882
5 1 -37 -0.5187 0.1073
5 1 -36 0.3073 -0.5198
5 1 -35 -0.2831 0.3895
5 1 -34 0.4301 -0.4558
5 1 -33 -0.5422 0.8449
5 1 -32 -0.1180 -0.6971
5 1 -31 -0.2691 0.6406
5 1 -30 0.4466 -1.1437
5 1 -29 0.7208 1.0282
5 1 -28 0.2306 -0.4206
5 1 -27 0.0639 1.2387
5 1 -26 -1.1666 -1.4797
5 1 -25 -0.5244 -0.2098
5 1 -24 -0.6932 -0.9819
5 1 -23 1.2292 2.0582
5 1 -22 1.2489 0.9609
5 1 -21 1.0107 0.3836
5 1 -20 -1.0094 -2.5792
5 1 -19 -2.2571 -1.4603
5 1 -18 -0.8632 0.3470
5 1 -17 0.8119 2.7829
5 1 -16 3.1090 1.5649
5 1 -15 0.5264 -0.9042
5 1 -14 -0.8222 -2.5523
5 1 -13 -3.2187 -1.4718
5 1 -12 -0.4356 1.0804
5 1 -11 0.9187 1.9899
5 1 -10 2.1863 1.5084
5 1 -9 0.7829 -0.9235
5 1 -8 -0.8256 -1.2875
5 1 -7 -0.1154 -1.8055
5 1 -6 -1.3975 0.7336
5 1 -5 0.4504 0.5853
5 1 -4 -2.3540 2.1758
5 1 -3 1.9904 -0.8807
5 1 -2 -0.0377 -0.0150
5 1 -1 4.3806 -2.3102
5 1 0 -2.4412 1.5492
5 1 1 -0.0540 -0.1741
5 1 2 -5.4004 2.0760
5 1 4 -0.2526 -0.3107
5 1 5 5.3840 -1.6157
5 1 6 -3.0198 3.5495
5 1 7 0.5978 1.4612
5 1 8 -4.7021 1.1685
5 1 9 2.8848 -3.9887
5 1 10 -0.4664 -2.7041
5 1 11 3.7742 -0.8297
5 1 12 -2.1721 3.6900
5 1 13 -0.3288 3.1359
5 1 14 -2.8367 0.5022
5 1 15 1.0107 -2.8075
5 1 16 1.4168 -2.2118
5 1 17 1.9795 -0.0672
5 1 18 0.0779 1.7468
5 1 19 -2.1227 0.2934
5 1 20 -1.3012 -0.4350
5 1 21 -0.5506 -0.9122
5 1 22 1.9896 1.5249
5 1 23 0.9396 0.8129
5 1 24 0.2956 0.4935
5 1 25 -1.1140 -2.2378
5 1 26 -0.9353 -0.9025
5 1 27 0.2784 -0.4183
5 1 28 0.0267 1.6819
5 1 29 1.1203 0.7208
5 1 30 -0.6082 0.4712
5 1 31 0.7341 -0.5559
5 1 32 -1.2088 -0.4434
5 1 33 0.4406 -0.4656
5 1 34 -0.9704 -0.2536
5 1 35 1.0279 0.2473
5 1 36 0.0295 0.3470
5 1 37 0.8403 0.3724
5 1 38 -0.6516 -0.1830
5 1 39 -0.4176 -0.1789
5 1 40 -0.6124 -0.0637
5 1 41 0.2997 0.1815
5 1 42 0.5036 0.0534
5 1 43 0.4341 -0.1998
5 1 44 -0.1195 -0.1578
5 2 -43 -0.4024 0.0550
5 2 -42 0.0439 -0.3292
5 2 -41 0.4637 -0.3910
5 2 -40 0.3578 -0.3385
5 2 -39 0.1574 0.3834
5 2 -38 -0.5747 0.0964
5 2 -37 -0.3214 0.5318
5 2 -36 -0.4590 -0.2606
5 2 -35 0.7041 0.3585
5 2 -34 0.4439 -0.3520
5 2 -33 0.7090 0.0012
5 2 -32 -0.8470 -0.4896
5 2 -31 -0.6601 -0.2741
5 2 -30 -0.7168 0.1958
5 2 -29 0.9022 0.0094
5 2 -28 0.6761 1.0933
5 2 -27 0.4236 -0.1292
5 2 -26 -0.7773 0.8058
5 2 -25 -0.2468 -1.6818
5 2 -24 0.0007 -0.2126
5 2 -23 0.5038 -1.3024
5 2 -22 -0.5229 1.7573
5 2 -21 -0.2707 0.6262
5 2 -20 -0.2259 1.0732
5 2 -19 1.2058 -1.3705
5 2 -18 0.2485 -0.8645
5 2 -17 0.0727 -0.3953
5 2 -16 -1.4293 0.8166
5 2 -15 -0.1112 0.8185
5 2 -14 -0.0534 0.0001
5 2 -13 1.2228 -0.3715
5 2 -12 0.2294 -0.5220
5 2 -11 0.0740 -0.3819
5 2 -10 -0.9563 0.1132
5 2 -9 -0.8361 0.0151
5 2 -8 -0.0243 1.3457
5 2 -7 0.9311 0.0250
5 2 -6 1.7916 0.7216
5 2 -5 -0.1781 -2.2365
5 2 -4 -1.0777 -0.0799
5 2 -3 -2.6770 -1.6489
5 2 -2 0.6061 2.5674
5 2 -1 1.1037 -0.0103
5 2 0 3.1324 2.5132
5 2 1 -1.3082 -2.3733
5 2 2 -0.9151 0.2796
5 2 3 -3.1171 -2.8993
5 2 4 2.2055 1.9767
5 2 5 0.7975 -0.5707
5 2 6 2.8554 2.5283
5 2 7 -3.0074 -1.5251
5 2 8 -1.1014 0.5608
5 2 9 -2.5533 -1.5382
5 2 10 3.3104 0.8666
5 2 11 1.7564 -0.0188
5 2 12 2.1954 0.4492
5 2 13 -2.8844 0.1213
5 2 14 -2.1819 -0.9325
5 2 15 -1.6198 0.1910
5 2 16 1.9126 -1.1957
5 2 17 1.7687 1.8203
5 2 18 0.7686 -0.1764
5 2 19 -0.9263 1.8505
5 2 20 -0.4793 -2.1378
5 2 21 0.1660 -0.2847
5 2 22 0.4341 -1.7736
5 2 23 -1.0415 1.7197
5 2 24 -0.8530 0.8113
5 2 25 -0.5483 1.1547
5 2 26 1.9764 -0.8579
5 2 27 1.0757 -1.1440
5 2 28 0.9354 -0.5066
5 2 29 -1.9792 0.0640
5 2 30 -0.8800 1.2433
5 2 31 -1.1272 0.2016
5 2 32 1.3621 0.3083
5 2 33 0.5017 -1.1843
5 2 34 0.9043 -0.2086
5 2 35 -0.7183 -0.2651
5 2 36 -0.1716 1.0209
5 2 37 -0.4210 0.2552
5 2 38 0.4032 0.0665
5 2 39 -0.0143 -0.7622
5 2 40 0.0068 -0.1699
5 2 41 -0.3541 0.0424
5 2 42 0.0808 0.4342
5 2 43 0.1337 0.0228
5 3 -41 -0.0485 0.1055
5 3 -40 0.5865 0.1586
5 3 -39 0.4901 -0.0167
5 3 -38 0.2831 0.0226
5 3 -37 -0.3343 -0.0805
5 3 -36 -0.7598 0.0262
5 3 -35 -0.5219 -0.2307
5 3 -34 0.1148 -0.0675
5 3 -33 0.8041 0.1813
5 3 -32 0.6006 0.4786
5 3 -31 -0.3094 0.2561
5 3 -30 -0.5297 -0.5498
5 3 -29 -0.4435 -0.6751
5 3 -28 0.9021 -0.4231
5 3 -27 0.0067 0.8601
5 3 -26 0.1667 0.7034
5 3 -25 -1.4053 0.4298
5 3 -24 0.5668 -0.9115
5 3 -23 0.0048 -0.4977
5 3 -22 1.3108 -0.1163
5 3 -21 -0.9792 0.7131
5 3 -20 0.0404 0.1197
5 3 -19 -0.6363 -0.5402
5 3 -18 1.1165 -0.5036
5 3 -17 -0.1717 0.2552
5 3 -16 -0.0201 1.3151
5 3 -15 -1.0070 0.5704
5 3 -14 0.1607 -0.4710
5 3 -13 0.0199 -1.8165
5 3 -12 0.7946 -1.0171
5 3 -11 0.0216 0.5442
5 3 -10 0.7098 1.7217
5 3 -9 -0.6641 1.6726
5 3 -8 -0.0885 -0.6763
5 3 -7 -1.6111 -0.9668
5 3 -6 0.7450 -2.1998
5 3 -5 -0.3090 1.0783
5 3 -4 2.0127 -0.2586
5 3 -3 -1.0283 2.2970
5 3 -2 1.1759 -1.7459
5 3 -1 -1.6873 1.6619
5 3 0 1.3475 -1.8359
5 3 1 -2.0463 2.4047
5 3 2 0.9174 -2.9650
5 3 3 -1.4660 0.8750
5 3 4 2.3290 -2.6991
5 3 5 -0.1041 3.9103
5 3 6 1.2353 0.3915
5 3 7 -1.8311 2.4597
5 3 8 -0.5958 -4.2512
5 3 9 -0.7134 -1.6723
5 3 10 0.9530 -1.8076
5 3 11 1.2497 3.8494
5 3 12 0.1366 2.6092
5 3 13 -0.3522 1.0121
5 3 14 -1.8796 -2.8318
5 3 15 0.2468 -2.8670
5 3 16 0.3964 -0.2655
5 3 17 2.3336 1.6173
5 3 18 -0.3461 2.2999
5 3 19 -0.9125 -0.3999
5 3 20 -2.4454 -0.7037
5 3 21 0.2635 -1.0927
5 3 22 1.4225 1.0004
5 3 23 2.2454 0.3525
5 3 24 -0.1778 -0.2716
5 3 25 -1.5808 -1.4581
5 3 26 -1.9356 -0.4414
5 3 27 0.1924 1.2529
5 3 28 1.3916 1.6086
5 3 29 1.6637 0.6173
5 3 30 -0.2801 -1.5591
5 3 31 -1.0699 -1.3603
5 3 32 -1.3852 -0.6012
5 3 33 0.3473 1.2871
5 3 34 0.7790 0.8260
5 3 35 0.9814 0.3726
5 3 36 -0.3321 -0.7954
5 3 37 -0.5284 -0.2746
5 3 38 -0.4748 -0.1037
5 3 39 0.2458 0.4216
5 3 40 0.2760 -0.0594
5 3 41 0.0600 -0.0431
5 4 -39 0.0494 0.2881
5 4 -38 -0.1051 0.3022
5 4 -37 0.0547 0.3746
5 4 -36 -0.0323 -0.0384
5 4 -35 0.1313 -0.5938
5 4 -34 -0.1333 -0.4808
5 4 -33 0.0686 -0.0190
5 4 -32 -0.1592 1.0418
5 4 -31 0.0098 0.4371
5 4 -30 -0.1851 -0.3733
5 4 -29 0.2342 -1.5735
5 4 -28 0.2023 -0.3311
5 4 -27 0.3520 1.0680
5 4 -26 -0.3579 1.9706
5 4 -25 -0.2187 0.3081
5 4 -24 -0.4352 -1.5978
5 4 -23 0.4570 -1.9694
5 4 -22 -0.1471 -0.4104
5 4 -21 0.2319 1.6278
5 4 -20 -0.4695 1.4946
5 4 -19 0.7597 0.5241
5 4 -18 0.3850 -1.3045
5 4 -17 0.4882 -0.8236
5 4 -16 -1.2380 -0.5163
5 4 -15 -1.2997 1.0957
5 4 -14 -0.7748 0.4513
5 4 -13 1.2947 0.4202
5 4 -12 2.1178 -1.2532
5 4 -11 1.5375 -0.6750
5 4 -10 -1.0146 -0.4431
5 4 -9 -2.3395 1.4679
5 4 -8 -2.6217 1.2533
5 4 -7 0.7798 0.7465
5 4 -6 1.6608 -1.1203
5 4 -5 3.4424 -1.5202
5 4 -4 -0.8999 -1.2143
5 4 -3 -0.1957 -0.0941
5 4 -2 -3.3275 0.9433
5 4 -1 1.3134 1.4797
5 4 0 -1.5468 1.7928
5 4 1 2.0545 0.3554
5 4 2 -1.6582 -1.2321
5 4 3 2.9298 -3.1715
5 4 4 -0.1130 -1.6337
5 4 5 1.6259 0.5248
5 4 6 -3.5216 3.6533
5 4 7 -1.5775 2.1329
5 4 8 -1.2357 0.2243
5 4 9 3.2810 -3.3055
5 4 10 2.2871 -1.7029
5 4 11 0.7664 -0.5547
5 4 12 -2.4975 2.6806
5 4 13 -1.9233 0.8668
5 4 14 -0.4576 0.3127
5 4 15 1.5687 -2.3027
5 4 16 0.9682 -0.2933
5 4 17 0.3115 0.2805
5 4 18 -0.7862 2.2982
5 4 19 -0.0360 0.2177
5 4 20 -0.1772 -0.8627
5 4 21 0.2599 -2.4366
5 4 22 -0.5267 -0.3544
5 4 23 -0.0236 1.2100
5 4 24 0.0244 2.4252
5 4 25 0.7101 0.3110
5 4 26 0.2039 -1.3147
5 4 27 -0.1134 -2.1351
5 4 28 -0.6514 -0.0154
5 4 29 -0.2376 1.2597
5 4 30 0.0513 1.6197
5 4 31 0.4589 -0.2693
5 4 32 0.1298 -1.0834
5 4 33 0.0980 -1.0160
5 4 34 -0.1978 0.2854
5 4 35 -0.0214 0.7813
5 4 36 -0.2367 0.4683
5 4 37 -0.0460 -0.0601
5 4 38 0.0310 -0.3969
5 4 39 0.2733 -0.0952
5 5 0 -0.9955 -0.5429
5 5 1 -1.5146 -1.4269
5 5 2 -1.7201 0.2834
5 5 3 0.6721 0.2743
5 5 4 3.8641 2.1220
5 5 5 4.2589 0.8990
5 5 6 0.0422 0.4113
5 5 7 -4.4554 -2.2433
5 5 8 -4.9511 -1.5680
5 5 9 -0.6043 -1.2030
5 5 10 3.6384 1.9421
5 5 11 3.8852 1.4647
5 5 12 0.6202 1.7240
5 5 13 -2.5007 -1.3894
5 5 14 -2.1605 -0.8033
5 5 15 -0.1307 -1.7336
5 5 16 1.9092 0.6567
5 5 17 0.9173 0.0890
5 5 18 -0.4823 1.2870
5 5 19 -1.9424 0.1919
5 5 20 -0.5285 0.2727
5 5 21 0.8400 -0.7064
5 5 22 2.0958 -0.9658
5 5 23 0.5945 -0.2324
5 5 24 -0.8355 0.3469
5 5 25 -1.8982 1.3843
5 5 26 -0.5625 0.0297
5 5 27 0.6266 -0.3322
5 5 28 1.3126 -1.2825
5 5 29 0.2703 0.0787
5 5 30 -0.4273 0.4898
5 5 31 -0.6444 0.7738
5 5 32 0.0534 -0.0239
5 5 33 0.3267 -0.5427
5 5 34 0.1892 -0.1870
5 5 35 -0.1665 -0.0886
5 5 36 -0.2775 0.3686
6 0 -43 0.0240 0.0428
6 0 -42 0.2914 0.0153
6 0 -41 -0.0538 0.0646
6 0 -40 -0.0391 -0.0532
6 0 -39 -0.3637 -0.0134
6 0 -38 0.2552 -0.3924
6 0 -37 0.1138 0.1731
6 0 -36 0.3256 -0.0021
6 0 -35 -0.5427 0.8845
6 0 -34 -0.2359 -0.3939
6 0 -33 -0.1434 0.0224
6 0 -32 0.7508 -1.2643
6 0 -31 0.3606 0.6412
6 0 -30 -0.1466 -0.0336
6 0 -29 -0.7165 1.2482
6 0 -28 -0.4464 -0.8321
6 0 -27 0.3703 0.0278
6 0 -26 0.4088 -0.7667
6 0 -25 0.4908 0.9393
6 0 -24 -0.2318 -0.0096
6 0 -23 0.0459 0.0154
6 0 -22 -0.5389 -1.0167
6 0 -21 -0.4931 -0.0085
6 0 -20 -0.4554 0.6931
6 0 -19 0.6553 1.1674
6 0 -18 1.6685 0.0171
6 0 -17 0.6800 -1.1209
6 0 -16 -0.8681 -1.4580
6 0 -15 -2.6890 -0.0148
6 0 -14 -0.6830 1.1863
6 0 -13 1.1188 1.8273
6 0 -12 2.7687 0.0060
6 0 -11 0.5125 -0.9386
6 0 -10 -1.2693 -2.0743
6 0 -8 -0.2760 0.5342
6 0 -7 1.1950 1.9925
6 0 -6 -0.7005 -0.0184
6 0 -5 0.1338 -0.2469
6 0 -4 -0.9191 -1.5900
6 0 -3 2.8717 0.0315
6 0 -2 -0.2624 0.4097
6 0 -1 0.6629 1.1967
6 0 0 -4.0766 -0.0420
6 0 1 0.7475 -1.2107
6 0 2 -0.7140 -1.2745
6 0 3 4.0714 0.0465
6 0 4 -1.4663 2.4592
6 0 5 1.1662 1.9949
6 0 6 -3.3375 -0.0450
6 0 7 2.0925 -3.5779
6 0 8 -1.7468 -2.9334
6 0 9 2.5599 0.0402
6 0 10 -2.2798 3.9318
6 0 11 1.9342 3.2380
6 0 12 -2.0678 -0.0343
6 0 13 1.9086 -3.2882
6 0 14 -1.3398 -2.2532
6 0 15 1.7402 0.0273
6 0 16 -1.1899 2.0178
6 0 17 0.0619 0.1236
6 0 18 -1.3638 -0.0192
6 0 19 0.5219 -0.8394
6 0 20 1.3077 2.1737
6 0 21 0.9771 0.0127
6 0 22 -0.2097 0.3059
6 0 23 -2.0724 -3.4690
6 0 24 -0.8196 -0.0122
6 0 25 0.2756 -0.4533
6 0 26 1.9130 3.2157
6 0 27 0.9953 0.0180
6 0 28 -0.4995 0.8745
6 0 29 -1.0764 -1.8192
6 0 30 -1.2815 -0.0239
6 0 31 0.6246 -1.1012
6 0 32 0.1373 0.2437
6 0 33 1.3213 0.0212
6 0 34 -0.5427 0.9434
6 0 35 0.4329 0.7172
6 0 36 -0.9834 -0.0076
6 0 37 0.3231 -0.5401
6 0 38 -0.5318 -0.8898
6 0 39 0.4832 -0.0096
6 0 40 -0.1079 0.1578
6 0 41 0.3598 0.6099
6 0 42 -0.1432 0.0197
6 0 43 -0.0107 0.0376
6 1 -42 0.0279 -0.0842
6 1 -41 0.1134 0.2169
6 1 -40 -0.2963 0.4173
6 1 -39 0.0055 0.0161
6 1 -38 -0.2078 -0.2694
6 1 -37 0.7284 -0.0874
6 1 -36 0.0795 0.2736
6 1 -35 0.3140 0.2085
6 1 -34 -1.1955 -0.4083
6 1 -33 -0.2794 -0.7838
6 1 -32 -0.2974 -0.0018
6 1 -31 1.4237 0.6669
6 1 -30 0.4353 1.3174
6 1 -29 0.0291 -0.2819
6 1 -28 -1.2125 -0.4724
6 1 -27 -0.3594 -1.5854
6 1 -26 0.4339 0.4987
6 1 -25 0.6069 0.0381
6 1 -24 0.0254 1.4413
6 1 -23 -0.7932 -0.5125
6 1 -22 0.1094 0.1787
6 1 -21 0.3836 -1.0354
6 1 -20 0.7177 0.2770
6 1 -19 -0.5920 0.0710
6 1 -18 -0.6376 0.7074
6 1 -17 -0.1841 0.1232
6 1 -16 0.6316 -0.5646
6 1 -15 0.6738 -0.6802
6 1 -14 -0.3955 -0.4822
6 1 -13 -0.2368 0.8109
6 1 -12 -0.6316 0.8395
6 1 -11 0.4595 0.5426
6 1 -10 -0.3949 -0.5069
6 1 -9 0.6734 -0.8402
6 1 -8 0.2097 -0.1281
6 1 -7 0.9387 -0.2176
6 1 -6 -0.7991 0.4700
6 1 -5 -1.2500 -0.7147
6 1 -4 -1.0176 0.9851
6 1 -3 0.8751 0.0794
6 1 -2 2.0021 1.6797
6 1 -1 0.3444 -1.5348
6 1 0 -0.8481 -0.3288
6 1 1 -2.0690 -2.3509
6 1 2 1.0661 1.8654
6 1 3 0.8728 -0.0481
6 1 4 1.6211 2.4661
6 1 6 -1.1586 0.8612
6 1 7 -1.1647 -2.0925
6 1 8 4.0045 2.0384
6 1 9 1.6652 -1.4762
6 1 10 1.0288 1.5557
6 1 11 -4.1608 -1.6550
6 1 12 -1.9986 1.2971
6 1 13 -1.0918 -1.1799
6 1 14 3.1537 0.8949
6 1 15 1.6926 -0.2540
6 1 16 0.9919 1.0688
6 1 17 -1.5374 -0.0381
6 1 18 -0.6529 -1.1187
6 1 19 -0.5575 -1.1060
6 1 20 0.1438 -0.5278
6 1 21 -0.6696 2.0716
6 1 22 -0.0058 1.1309
6 1 23 0.4589 0.6348
6 1 24 1.5836 -2.1636
6 1 25 0.3388 -1.0889
6 1 26 -0.2784 -0.4582
6 1 27 -1.6844 1.5072
6 1 28 -0.2881 1.0223
6 1 29 -0.2278 0.3110
6 1 30 1.1312 -0.5947
6 1 31 0.0209 -0.9612
6 1 32 0.5613 -0.3386
6 1 33 -0.4474 -0.0920
6 1 34 0.1850 0.8669
6 1 35 -0.5238 0.4288
6 1 36 0.0647 0.3612
6 1 37 -0.2109 -0.6876
6 1 38 0.2557 -0.3949
6 1 39 -0.0370 -0.3156
6 1 40 0.1468 0.4377
6 1 41 -0.0191 0.1987
6 1 42 0.1325 0.1655
6 2 -40 0.1485 -0.0495
6 2 -39 -0.5249 -0.4040
6 2 -38 -0.3546 0.2765
6 2 -37 -0.2352 0.0799
6 2 -36 0.3070 0.6947
6 2 -35 0.2731 0.0513
6 2 -34 0.2441 -0.0610
6 2 -33 -0.1393 -0.8815
6 2 -32 0.0322 -0.5799
6 2 -31 -0.0760 0.0261
6 2 -30 0.3321 0.6754
6 2 -29 -0.4628 1.0044
6 2 -28 -0.2540 -0.0551
6 2 -27 -0.8147 0.0133
6 2 -26 0.8209 -1.0763
6 2 -25 0.5208 0.1860
6 2 -24 1.1272 -0.9051
6 2 -23 -0.9450 0.8002
6 2 -22 -0.4179 -0.3325
6 2 -21 -0.8565 1.4939
6 2 -20 0.8322 -0.4079
6 2 -19 -0.1339 0.3231
6 2 -18 0.0926 -1.4058
6 2 -17 -0.6309 0.1494
6 2 -16 0.8101 -0.0758
6 2 -15 0.5889 0.6645
6 2 -14 0.5084 -0.1095
6 2 -13 -1.1044 -0.2443
6 2 -12 -0.6358 0.3534
6 2 -11 -0.5219 0.2045
6 2 -10 0.8056 0.2812
6 2 -9 0.0213 -1.1838
6 2 -8 0.6140 -0.3184
6 2 -7 -0.2485 0.2276
6 2 -6 0.7509 1.5052
6 2 -5 -0.7174 0.4057
6 2 -4 0.0202 -1.1694
6 2 -3 -1.1134 -1.1898
6 2 -2 0.8360 -0.4614
6 2 -1 -0.3690 2.0644
6 2 0 0.8836 0.2649
6 2 1 -1.0044 0.4288
6 2 2 0.9244 -2.4038
6 2 3 -0.2890 1.0727
6 2 4 1.1757 -0.1953
6 2 5 -1.0574 2.0379
6 2 6 -0.3511 -2.4167
6 2 7 -1.1802 -0.2847
6 2 8 0.5361 -1.2643
6 2 9 0.8883 3.2445
6 2 10 0.8320 0.8627
6 2 11 0.2039 0.5438
6 2 12 -1.3155 -3.2011
6 2 13 -0.1030 -1.2276
6 2 14 -0.4665 -0.1215
6 2 15 1.5957 2.3738
6 2 16 -0.8006 1.1126
6 2 17 -0.0341 -0.0965
6 2 18 -1.6311 -1.2779
6 2 19 1.5406 -0.5142
6 2 20 0.9184 0.3351
6 2 21 1.4113 0.5044
6 2 22 -1.8529 -0.2765
6 2 23 -1.5289 -0.6623
6 2 24 -1.1080 -0.3065
6 2 25 1.6969 0.8684
6 2 26 1.5292 0.9177
6 2 27 0.9472 0.4793
6 2 28 -1.2455 -1.0359
6 2 29 -1.1173 -0.9006
6 2 30 -0.9821 -0.6140
6 2 31 0.7476 0.8377
6 2 32 0.7150 0.5926
6 2 33 1.0389 0.4686
6 2 34 -0.3784 -0.5145
6 2 35 -0.5343 -0.1858
6 2 36 -0.9129 -0.1238
6 2 37 0.1767 0.2767
6 2 38 0.4662 -0.0889
6 2 39 0.5937 -0.1667
6 2 40 -0.0840 -0.1734
6 3 -38 -0.0137 -0.5708
6 3 -37 -0.0249 -0.1521
6 3 -36 -0.1932 -0.4882
6 3 -35 -0.1785 0.5095
6 3 -34 -0.2924 0.2403
6 3 -33 0.2796 0.4750
6 3 -32 0.3245 -0.5578
6 3 -31 0.6915 -0.3709
6 3 -30 -0.2317 -0.2109
6 3 -29 -0.2315 0.8167
6 3 -28 -1.0574 0.5043
6 3 -27 0.1988 -0.2049
6 3 -26 -0.1070 -1.1045
6 3 -25 1.2980 -0.5389
6 3 -24 -0.4453 0.5361
6 3 -23 0.4439 1.1233
6 3 -22 -1.3327 0.3740
6 3 -21 1.0544 -0.5880
6 3 -20 -0.4498 -0.8012
6 3 -19 1.1363 -0.0308
6 3 -18 -1.7218 0.3793
6 3 -17 -0.0135 0.4304
6 3 -16 -0.8481 -0.2810
6 3 -15 1.9322 -0.1296
6 3 -14 0.7579 -0.4059
6 3 -13 0.7906 0.2735
6 3 -12 -1.4399 0.0450
6 3 -11 -1.3819 0.8012
6 3 -10 -1.2555 0.1609
6 3 -9 0.5901 -0.1046
6 3 -8 1.5232 -1.2210
6 3 -7 2.1719 -0.7666
6 3 -6 -0.0915 0.0734
6 3 -5 -1.0537 1.1065
6 3 -4 -2.9979 1.0439
6 3 -3 0.3803 0.2500
6 3 -2 0.1127 -0.2160
6 3 -1 3.0487 -0.6414
6 3 0 -1.1790 -0.7989
6 3 1 0.9822 -1.1688
6 3 2 -2.0500 -0.3056
6 3 3 1.7135 1.2714
6 3 4 -1.8632 2.4748
6 3 5 0.4244 1.2230
6 3 6 -1.4109 -1.4122
6 3 7 2.2372 -3.2554
6 3 8 0.9852 -1.5292
6 3 9 0.4058 1.2603
6 3 10 -1.9980 3.4236
6 3 11 -1.5331 1.0790
6 3 12 0.6249 -1.1059
6 3 13 1.2796 -3.1719
6 3 14 1.1915 -0.2310
6 3 15 -1.1018 1.1979
6 3 16 -0.3957 2.7516
6 3 17 -0.4467 -0.4945
6 3 18 1.0044 -1.5024
6 3 19 -0.3292 -2.3324
6 3 20 -0.1590 0.8228
6 3 21 -0.7435 1.7463
6 3 22 0.7263 1.9894
6 3 23 0.3912 -0.8395
6 3 24 0.6621 -1.6837
6 3 25 -0.8241 -1.7257
6 3 26 -0.3340 0.7804
6 3 27 -0.7236 1.3083
6 3 28 0.7532 1.4785
6 3 29 0.1658 -0.7669
6 3 30 0.6679 -0.8204
6 3 31 -0.6198 -1.1521
6 3 32 0.0099 0.7451
6 3 33 -0.3804 0.4247
6 3 34 0.4620 0.7090
6 3 35 -0.1588 -0.6221
6 3 36 0.0343 -0.1840
6 3 37 -0.2907 -0.2434
6 3 38 0.2437 0.4008
6 4 -35 0.1163 -0.3767
6 4 -34 -0.1121 0.1178
6 4 -33 0.0401 0.0640
6 4 -32 -0.0881 0.4144
6 4 -31 0.3214 -0.0942
6 4 -30 0.5117 -0.2773
6 4 -29 0.1223 -0.2691
6 4 -28 -0.5828 0.1676
6 4 -27 -1.2237 0.4086
6 4 -26 -0.2450 0.1647
6 4 -25 0.6888 -0.3370
6 4 -24 1.6775 -0.2569
6 4 -23 0.3311 -0.4348
6 4 -22 -0.5064 0.4437
6 4 -21 -1.5258 -0.1392
6 4 -20 -0.1953 1.2018
6 4 -19 0.1919 -0.2497
6 4 -18 0.8958 0.5317
6 4 -17 -0.1996 -2.1720
6 4 -16 -0.1420 -0.3752
6 4 -15 -0.4454 -0.7457
6 4 -14 0.6422 2.7807
6 4 -13 0.6393 1.2987
6 4 -12 0.8481 0.8905
6 4 -11 -0.8254 -2.6080
6 4 -10 -1.4924 -2.1440
6 4 -9 -2.0722 -1.2203
6 4 -8 0.6379 1.7079
6 4 -7 2.0515 2.4996
6 4 -6 3.1690 1.7715
6 4 -5 -0.2971 -0.5628
6 4 -4 -1.6695 -2.1826
6 4 -3 -2.9409 -2.2007
6 4 -2 0.1592 -0.2855
6 4 -1 0.2397 1.3592
6 4 0 1.0107 2.0642
6 4 1 -0.3698 0.5926
6 4 2 1.6692 -0.4305
6 4 3 1.6861 -1.2885
6 4 4 0.6957 -0.4750
6 4 5 -3.2145 -0.2258
6 4 6 -3.5289 0.3273
6 4 7 -0.7152 0.2028
6 4 8 3.8733 0.4561
6 4 9 3.4723 0.1970
6 4 10 0.1914 0.0314
6 4 11 -3.7289 -0.3368
6 4 12 -1.8300 -0.0312
6 4 13 0.7170 -0.1748
6 4 14 3.2577 0.0280
6 4 15 -0.0874 -0.5160
6 4 16 -1.5845 0.2393
6 4 17 -2.8735 0.3621
6 4 18 1.0878 0.8951
6 4 19 2.0419 -0.2368
6 4 20 2.6461 -0.7839
6 4 21 -0.9320 -0.8029
6 4 22 -1.9991 0.1921
6 4 23 -2.3827 1.1630
6 4 24 0.2399 0.3711
6 4 25 1.6184 -0.1641
6 4 26 1.9074 -1.3626
6 4 27 0.2552 0.0571
6 4 28 -1.1322 0.2024
6 4 29 -1.2474 1.2667
6 4 30 -0.3057 -0.2654
6 4 31 0.6986 -0.2797
6 4 32 0.5925 -0.9009
6 4 33 0.1331 0.2824
6 4 34 -0.3786 0.3003
6 4 35 -0.1272 0.4519
6 5 -32 -0.4608 0.2942
6 5 -31 -0.3897 0.4605
6 5 -30 0.2095 0.8571
6 5 -29 0.9933 -0.1325
6 5 -28 0.4039 -0.3260
6 5 -27 -0.1887 -1.1188
6 5 -26 -1.1526 -0.2202
6 5 -25 -0.4207 -0.0230
6 5 -24 0.2495 1.0406
6 5 -23 0.5966 0.5745
6 5 -22 0.5981 0.1315
6 5 -21 -0.3110 -0.6856
6 5 -20 0.5311 -0.8138
6 5 -19 -1.0460 0.4624
6 5 -18 0.2109 0.4434
6 5 -17 -1.6364 1.0879
6 5 -16 1.6714 -1.7058
6 5 -15 0.1190 -0.7980
6 5 -14 2.1215 -1.6818
6 5 -13 -2.1424 2.8772
6 5 -12 -0.5351 1.8928
6 5 -11 -1.8568 2.5868
6 5 -10 2.0592 -3.0704
6 5 -9 0.7664 -3.2542
6 5 -8 1.2463 -3.2101
6 5 -7 -1.2580 1.9749
6 5 -6 -0.6445 3.9975
6 5 -5 -0.8397 2.6648
6 5 -4 0.0238 -0.2476
6 5 -3 0.2532 -3.4398
6 5 -2 0.8692 -0.5493
6 5 -1 1.0010 -0.9284
6 5 0 0.1549 1.6456
6 5 1 -1.1268 -2.4595
6 5 2 -1.2066 0.7728
6 5 3 -0.3904 0.5745
6 5 4 1.2410 4.8563
6 5 5 0.4439 0.4728
6 5 6 0.4617 -2.2304
6 5 7 -1.0343 -5.3352
6 5 8 0.8465 -1.7690
6 5 9 -0.4804 2.8139
6 5 10 0.6271 3.7696
6 5 11 -1.9259 2.1333
6 5 12 0.4649 -2.5180
6 5 13 -0.2552 -1.2926
6 5 14 2.2552 -1.3760
6 5 15 -0.2855 1.9055
6 5 16 0.0422 -0.5897
6 5 17 -1.8158 0.1323
6 5 18 -0.1699 -1.4015
6 5 19 0.0503 1.0739
6 5 20 1.0275 0.7415
6 5 21 0.7928 1.0651
6 5 22 -0.1053 -0.4454
6 5 23 -0.3751 -0.8279
6 5 24 -1.2609 -0.7507
6 5 25 0.1415 -0.4135
6 5 26 0.0758 0.3389
6 5 27 1.2847 0.3875
6 5 28 -0.1266 0.8185
6 5 29 -0.0330 0.2030
6 5 30 -0.8609 -0.0695
6 5 31 0.0598 -0.6811
6 5 32 0.0387 -0.4226
6 6 0 1.4077 2.4126
6 6 1 -1.0009 2.4576
6 6 2 2.2564 -2.7009
6 6 3 -0.3378 -2.1262
6 6 4 -0.6121 -1.8042
6 6 5 -2.5829 2.3537
6 6 6 -2.0932 1.3536
6 6 7 1.8881 1.1642
6 6 8 1.8977 -1.5911
6 6 9 4.1680 -0.3183
6 6 10 -2.4025 -0.8327
6 6 11 -0.6627 0.7817
6 6 12 -4.5864 -0.6970
6 6 13 2.1564 0.7467
6 6 14 -0.4199 -0.2088
6 6 15 3.3610 1.4340
6 6 16 -1.4511 -0.5942
6 6 17 0.8479 -0.0604
6 6 18 -1.5746 -1.7282
6 6 19 0.6464 0.1600
6 6 20 -0.5823 0.1051
6 6 21 0.3654 1.5552
6 6 22 0.0040 0.4409
6 6 23 -0.0219 -0.0252
6 6 24 -0.1000 -1.0455
6 6 25 -0.3841 -0.8694
6 6 26 0.5149 -0.1031
6 6 27 0.3602 0.4393
6 6 28 0.4833 0.8848
7 0 -41 -0.1596 0.2276
7 0 -40 -0.1925 -0.3670
7 0 -39 0.2316 0.0013
7 0 -38 0.0634 -0.0354
7 0 -37 0.3625 0.6427
7 0 -36 -0.7493 -0.0050
7 0 -35 0.1376 -0.3151
7 0 -34 -0.4799 -0.8107
7 0 -33 1.2141 -0.0030
7 0 -32 -0.3838 0.7144
7 0 -31 0.4316 0.6930
7 0 -30 -1.3539 0.0215
7 0 -29 0.5351 -0.9319
7 0 -28 -0.1699 -0.2251
7 0 -27 1.0414 -0.0400
7 0 -26 -0.4583 0.7615
7 0 -25 -0.2220 -0.4478
7 0 -24 -0.3703 0.0468
7 0 -23 0.1651 -0.2454
7 0 -22 0.5616 1.0251
7 0 -21 -0.3952 -0.0374
7 0 -20 0.1408 -0.2575
7 0 -19 -0.6963 -1.2581
7 0 -18 0.9326 0.0166
7 0 -17 -0.2014 0.3152
7 0 -16 0.6346 1.1593
7 0 -15 -0.9750 0.0050
7 0 -14 -0.0643 0.1838
7 0 -13 -0.5531 -1.0180
7 0 -12 0.4232 -0.0177
7 0 -11 0.4580 -0.8681
7 0 -10 0.6510 1.1683
7 0 -9 0.5531 0.0170
7 0 -8 -0.6585 1.1723
7 0 -7 -0.9642 -1.6824
7 0 -6 -1.5012 -0.0057
7 0 -5 0.5133 -0.8531
7 0 -4 1.3112 2.2684
7 0 -3 1.8547 -0.0078
7 0 -2 -0.1873 0.2369
7 0 -1 -1.4333 -2.4904
7 0 0 -1.2587 0.0142
7 0 1 0.0094 0.0709
7 0 2 1.2164 2.1371
7 0 3 -0.1500 -0.0098
7 0 4 -0.1532 0.2339
7 0 5 -0.7924 -1.4107
7 0 6 1.7498 -0.0003
7 0 7 0.4568 -0.8371
7 0 8 0.4288 0.7610
7 0 9 -2.7767 0.0055
7 0 10 -0.5563 1.0598
7 0 11 -0.3091 -0.5180
7 0 12 2.7863 0.0004
7 0 13 0.2080 -0.4520
7 0 14 0.4052 0.6595
7 0 15 -1.9038 -0.0130
7 0 16 0.4943 -0.8125
7 0 17 -0.5436 -0.9034
7 0 18 0.6962 0.0196
7 0 19 -1.1884 2.0681
7 0 20 0.5823 1.0000
7 0 21 0.2125 -0.0109
7 0 22 1.5162 -2.6617
7 0 23 -0.5196 -0.9277
7 0 24 -0.4985 -0.0104
7 0 25 -1.3614 2.3856
7 0 26 0.4513 0.8336
7 0 27 0.2452 0.0306
7 0 28 0.8804 -1.5292
7 0 29 -0.4482 -0.8324
7 0 30 0.2082 -0.0366
7 0 31 -0.3524 0.5976
7 0 32 0.4900 0.8915
7 0 33 -0.5237 0.0263
7 0 34 -0.0050 0.0239
7 0 35 -0.5055 -0.8962
7 0 36 0.5485 -0.0096
7 0 37 0.1276 -0.2296
7 0 38 0.4518 0.7829
7 0 39 -0.3449 -0.0017
7 0 40 -0.0815 0.1434
7 0 41 -0.3427 -0.5841
7 1 -39 -0.0683 -0.0064
7 1 -38 0.1399 0.6378
7 1 -37 0.1656 0.0192
7 1 -36 0.0200 0.1584
7 1 -35 -0.0205 -1.0786
7 1 -34 0.1646 -0.2099
7 1 -33 0.0816 -0.2528
7 1 -32 -0.0176 1.3065
7 1 -31 -0.6177 0.3074
7 1 -30 -0.2620 0.1441
7 1 -29 -0.1985 -1.0663
7 1 -28 0.8882 -0.1669
7 1 -27 0.4517 0.2256
7 1 -26 0.5964 0.3362
7 1 -25 -0.7209 -0.1401
7 1 -24 -0.4557 -0.7189
7 1 -23 -0.8704 0.6087
7 1 -22 0.2020 0.3711
7 1 -21 0.0943 1.0487
7 1 -20 0.7689 -1.3291
7 1 -19 0.2291 -0.3323
7 1 -18 0.5739 -0.9951
7 1 -17 -0.3811 1.4624
7 1 -16 -0.1516 0.0532
7 1 -15 -1.1969 0.6291
7 1 -14 0.1098 -0.9215
7 1 -13 -0.4068 0.2609
7 1 -12 1.3746 -0.3131
7 1 -11 -0.3186 -0.0520
7 1 -10 0.9451 -0.4377
7 1 -9 -1.0188 0.4253
7 1 -8 0.9863 0.9947
7 1 -7 -0.9565 0.4829
7 1 -6 0.4591 -1.0227
7 1 -5 -1.7034 -1.4323
7 1 -4 0.4424 -0.5162
7 1 -3 -0.1452 1.7573
7 1 -2 2.0083 1.1062
7 1 -1 0.0673 0.5884
7 1 0 0.2232 -2.1488
7 1 1 -1.7349 -0.1165
7 1 2 -0.0389 -0.5953
7 1 3 -0.4232 1.9818
7 1 4 1.0717 -1.1041
7 1 5 -0.5172 0.3932
7 1 6 0.3869 -1.4671
7 1 7 -0.3461 1.9955
7 1 8 1.0348 0.0104
7 1 9 -0.0854 1.0261
7 1 10 -0.2087 -2.1598
7 1 11 -0.9241 -0.4057
7 1 12 -0.1316 -0.9121
7 1 13 0.5136 1.5673
7 1 14 0.1147 0.5396
7 1 15 -0.0825 1.0220
7 1 16 -0.5710 -0.5503
7 1 17 0.9069 -0.3343
7 1 18 0.6681 -1.0479
7 1 19 0.4205 -0.4067
7 1 20 -1.5469 -0.0436
7 1 21 -1.1731 0.7906
7 1 22 -0.1683 0.9360
7 1 23 1.5692 0.3284
7 1 24 1.1746 -0.3304
7 1 25 -0.0105 -0.9482
7 1 26 -1.1710 -0.3692
7 1 27 -0.6717 -0.0724
7 1 28 -0.0244 0.6092
7 1 29 0.7016 0.2216
7 1 30 0.0586 0.2126
7 1 31 0.2520 -0.1880
7 1 32 -0.3703 -0.0550
7 1 33 0.2607 -0.0837
7 1 34 -0.4909 -0.1061
7 1 35 0.1893 -0.0109
7 1 36 -0.2073 -0.1614
7 1 37 0.5560 0.2030
7 1 38 -0.0965 -0.0145
7 1 39 0.0072 0.3474
7 2 -37 -0.3000 0.3282
7 2 -36 -0.1826 0.3077
7 2 -35 -0.0987 0.3282
7 2 -34 0.7431 -0.3318
7 2 -33 0.6907 -0.2786
7 2 -32 0.2867 -0.2069
7 2 -31 -0.9826 0.3802
7 2 -30 -1.0584 0.1588
7 2 -29 -0.4277 -0.1666
7 2 -28 0.7221 -0.5198
7 2 -27 1.0853 -0.0879
7 2 -26 0.3308 0.6007
7 2 -25 0.0101 0.6245
7 2 -24 -0.7929 0.1837
7 2 -23 0.1560 -0.7078
7 2 -22 -0.8123 -0.5054
7 2 -21 0.3505 -0.3700
7 2 -20 -0.9545 0.2271
7 2 -19 1.1706 0.1478
7 2 -18 0.0638 0.4011
7 2 -17 1.7100 0.6543
7 2 -16 -0.8302 0.1902
7 2 -15 -0.3127 -0.1136
7 2 -14 -2.0200 -1.3429
7 2 -13 -0.0209 -0.1682
7 2 -12 0.2663 -0.3522
7 2 -11 1.7834 1.2934
7 2 -10 0.8866 -0.3078
7 2 -9 0.1767 0.6433
7 2 -8 -1.3234 -0.4939
7 2 -7 -1.2918 0.9439
7 2 -6 -0.9614 -0.5476
7 2 -5 1.1044 -0.4997
7 2 -4 1.0540 -1.2627
7 2 -3 1.7795 0.2362
7 2 -2 -1.2750 1.0439
7 2 -1 -0.3372 0.9756
7 2 0 -2.1835 -0.0967
7 2 1 1.4999 -0.9490
7 2 2 -0.4920 -0.1896
7 2 3 1.8914 0.3011
7 2 4 -1.2894 0.5534
7 2 5 1.0749 -0.7107
7 2 6 -1.0324 -0.5707
7 2 7 0.5245 -0.2892
7 2 8 -1.2180 1.3576
7 2 9 0.0902 0.4211
7 2 10 0.3625 0.2187
7 2 11 0.9446 -1.6029
7 2 12 0.4381 0.3401
7 2 13 -0.7616 -0.0291
7 2 14 -0.4416 1.5098
7 2 15 -0.3837 -1.3719
7 2 16 0.4543 -0.5406
7 2 17 -0.0601 -1.2295
7 2 18 -0.0272 2.0663
7 2 19 0.1894 1.3322
7 2 20 0.4073 0.9066
7 2 21 0.4017 -2.0590
7 2 22 -0.5757 -1.8645
7 2 23 -0.5771 -0.6501
7 2 24 -0.4786 1.4912
7 2 25 0.4351 1.7808
7 2 26 0.6333 0.5160
7 2 27 0.2587 -0.8157
7 2 28 -0.0147 -1.1691
7 2 29 -0.6363 -0.4792
7 2 30 0.0810 0.3900
7 2 31 -0.2329 0.4460
7 2 32 0.5931 0.4441
7 2 33 -0.3566 -0.2541
7 2 34 0.1042 0.0308
7 2 35 -0.4832 -0.3244
7 2 36 0.4825 0.2328
7 2 37 0.2110 -0.2074
7 3 -35 0.2843 -0.0982
7 3 -34 -0.0483 0.2555
7 3 -33 0.2689 -0.0483
7 3 -32 -0.2240 0.2561
7 3 -31 -0.0499 -0.0608
7 3 -30 -0.3772 -0.2245
7 3 -29 0.0356 -0.3926
7 3 -28 0.2451 -0.2819
7 3 -27 0.4419 0.3303
7 3 -26 0.2176 0.5570
7 3 -25 -0.3826 0.5121
7 3 -24 -0.4142 -0.2227
7 3 -23 -0.3624 -0.7521
7 3 -22 0.3259 -0.3044
7 3 -21 0.2890 0.0752
7 3 -20 0.2367 0.8507
7 3 -19 -0.0603 -0.4296
7 3 -18 -0.1494 -0.1530
7 3 -17 0.0888 -0.7210
7 3 -16 -0.3123 1.3684
7 3 -15 0.1405 0.5770
7 3 -14 -0.2367 0.4518
7 3 -13 0.6593 -1.9608
7 3 -12 -0.3551 -1.1776
7 3 -11 -0.1987 -0.3814
7 3 -10 -0.8884 1.8537
7 3 -9 0.7135 1.5806
7 3 -8 1.1814 0.8099
7 3 -7 0.9592 -1.1766
7 3 -6 -0.9628 -1.4788
7 3 -5 -2.0516 -1.6510
7 3 -4 -0.8671 0.4014
7 3 -3 0.8354 0.8813
7 3 -2 1.9542 2.4080
7 3 -1 0.6527 0.0887
7 3 0 -0.2591 -0.1334
7 3 1 -0.6073 -2.5601
7 3 2 -0.4226 -0.2919
7 3 3 -0.5612 -0.3197
7 3 4 -1.2976 2.0068
7 3 5 0.3266 0.4658
7 3 6 1.2724 0.2428
7 3 7 2.5290 -1.1413
7 3 8 -0.4721 -0.7594
7 3 9 -1.6126 0.2497
7 3 10 -2.2747 0.4922
7 3 11 0.8404 1.0202
7 3 12 1.5668 -0.8233
7 3 13 0.7846 -0.2981
7 3 14 -1.2863 -0.9783
7 3 15 -1.3231 1.1939
7 3 16 0.8746 0.4062
7 3 17 1.6273 0.5798
7 3 18 1.0921 -1.3054
7 3 19 -1.7014 -0.5201
7 3 20 -1.7478 -0.0855
7 3 21 -0.9543 1.2828
7 3 22 1.4684 0.4887
7 3 23 1.6350 -0.1743
7 3 24 0.8506 -1.2467
7 3 25 -0.6946 -0.3601
7 3 26 -1.3438 0.1111
7 3 27 -0.6872 1.1863
7 3 28 0.0500 0.2311
7 3 29 0.9482 0.0767
7 3 30 0.4415 -1.0057
7 3 31 0.1779 -0.1204
7 3 32 -0.5267 -0.1451
7 3 33 -0.1793 0.6691
7 3 34 -0.1293 -0.0027
7 3 35 0.1654 0.0470
7 4 -31 0.5012 -0.0092
7 4 -30 0.0373 -0.2727
7 4 -29 -0.2608 -0.5233
7 4 -28 -0.9385 -0.2251
7 4 -27 0.0525 0.1685
7 4 -26 0.1441 0.7056
7 4 -25 0.9601 0.4046
7 4 -24 -0.0841 0.0729
7 4 -23 -0.1238 -0.7717
7 4 -22 -0.3812 -0.2911
7 4 -21 -0.1136 -0.1307
7 4 -20 0.0795 0.7290
7 4 -19 -0.5362 -0.1415
7 4 -18 0.6713 -0.3161
7 4 -17 0.2683 -0.6652
7 4 -16 1.2733 0.5291
7 4 -15 -1.5047 1.1879
7 4 -14 -1.0678 0.7361
7 4 -13 -1.5032 -0.3327
7 4 -12 2.2373 -1.9210
7 4 -11 2.0795 -1.0581
7 4 -10 1.3774 -0.6165
7 4 -9 -2.3623 1.8838
7 4 -8 -2.7532 1.5567
7 4 -7 -1.3714 1.7483
7 4 -6 1.6004 -0.9508
7 4 -5 2.6364 -1.9284
7 4 -4 1.8376 -2.0528
7 4 -3 -0.1913 -0.3252
7 4 -2 -1.7658 1.8180
7 4 -1 -2.6821 0.9375
7 4 0 -1.1638 1.1471
7 4 1 0.6645 -1.1013
7 4 2 3.4391 1.1075
7 4 3 1.7310 -1.1278
7 4 4 0.0690 0.0224
7 4 5 -3.6371 -2.7440
7 4 6 -1.2416 0.5631
7 4 7 -0.2046 0.9626
7 4 8 3.1198 2.8214
7 4 9 0.0615 -0.1033
7 4 10 -0.0363 -1.5073
7 4 11 -2.0947 -1.3225
7 4 12 1.1019 0.1712
7 4 13 0.2834 1.5755
7 4 14 0.9507 -0.6411
7 4 15 -1.7043 -0.6646
7 4 16 -0.3670 -1.3648
7 4 17 -0.0395 1.7638
7 4 18 1.6703 1.1467
7 4 19 0.3810 1.0743
7 4 20 -0.4465 -1.5466
7 4 21 -1.2995 -1.2604
7 4 22 -0.4645 -0.7665
7 4 23 0.4980 0.5077
7 4 24 0.9293 0.9731
7 4 25 0.5915 0.4259
7 4 26 -0.2564 0.4442
7 4 27 -0.6842 -0.5037
7 4 28 -0.6003 -0.0889
7 4 29 -0.0591 -0.7814
7 4 30 0.4896 0.0969
7 4 31 0.3963 -0.1357
7 5 -27 -0.4653 -0.6820
7 5 -26 -0.1448 -0.3901
7 5 -25 -0.6855 -0.0056
7 5 -24 0.3212 0.4708
7 5 -23 -0.1851 0.6656
7 5 -22 0.6559 -0.1543
7 5 -21 -0.0007 0.1897
7 5 -20 0.0475 -0.8271
7 5 -19 -0.5820 0.3606
7 5 -18 -0.4423 -0.8617
7 5 -17 1.0009 0.9001
7 5 -16 0.6112 -0.3047
7 5 -15 0.9399 1.0291
7 5 -14 -2.6609 -1.0141
7 5 -13 -0.8612 -0.1175
7 5 -12 -1.3610 -0.5845
7 5 -11 3.8620 1.1809
7 5 -10 1.3018 0.5857
7 5 -9 1.4645 0.0104
7 5 -8 -3.5291 -1.1694
7 5 -7 -1.6998 -0.5776
7 5 -6 -0.9949 -0.0393
7 5 -5 1.5584 0.6800
7 5 -4 1.7212 -0.1302
7 5 -3 -0.0704 1.0447
7 5 -2 0.9173 0.3039
7 5 -1 -1.1653 1.1817
7 5 0 1.3352 -2.6802
7 5 1 -2.3224 -1.3568
7 5 2 0.1531 -1.8956
7 5 3 -2.1165 4.0847
7 5 4 1.8603 1.8659
7 5 5 0.9087 1.8312
7 5 6 1.8932 -4.4849
7 5 7 -0.1007 -1.5096
7 5 8 -1.5881 -1.1255
7 5 9 -0.7358 3.7078
7 5 10 -1.5640 0.5216
7 5 11 1.6994 0.3068
7 5 12 -0.6787 -2.2265
7 5 13 2.0665 0.5030
7 5 14 -1.3673 0.1881
7 5 15 1.5319 0.7734
7 5 16 -1.3978 -1.0668
7 5 17 0.8628 -0.3090
7 5 18 -1.4384 0.1295
7 5 19 0.3787 1.0780
7 5 20 -0.3952 0.2780
7 5 21 0.6621 -0.3874
7 5 22 0.1749 -0.7817
7 5 23 0.0409 -0.2774
7 5 24 0.1715 0.2303
7 5 25 -0.0769 0.4667
7 5 26 0.1888 0.2948
7 5 27 -0.5740 0.0334
7 6 -22 -0.8254 0.3430
7 6 -21 -0.4759 -0.2951
7 6 -20 -0.4003 0.3729
7 6 -19 0.6400 -0.8734
7 6 -18 0.3142 0.1733
7 6 -17 0.4189 -0.9608
7 6 -16 0.1404 1.8656
7 6 -15 -0.1972 0.2931
7 6 -14 -0.2127 1.4403
7 6 -13 -1.1367 -2.9511
7 6 -12 0.2079 -0.9952
7 6 -11 0.0823 -1.5727
7 6 -10 1.8029 3.3922
7 6 -9 -0.1430 1.6089
7 6 -8 -0.3422 1.2725
7 6 -7 -1.8684 -2.6612
7 6 -6 -0.2843 -1.7678
7 6 -5 1.0192 -0.6735
7 6 -4 1.5419 1.0111
7 6 -3 1.0735 1.2923
7 6 -2 -1.7918 0.0575
7 6 -1 -1.2906 0.5597
7 6 0 -1.8151 -0.3162
7 6 1 2.2284 0.3095
7 6 2 1.4037 -1.0245
7 6 3 2.0002 -0.7838
7 6 4 -2.1086 -0.3229
7 6 5 -1.7387 0.1393
7 6 6 -1.4761 1.6042
7 6 7 1.5474 0.0753
7 6 8 1.8693 1.3802
7 6 9 0.5949 -1.9242
7 6 10 -0.8562 0.2246
7 6 11 -1.4835 -2.4648
7 6 12 0.0934 1.7737
7 6 13 0.3059 -0.3788
7 6 14 0.6681 2.5222
7 6 15 -0.2903 -1.3454
7 6 16 -0.0017 0.2978
7 6 17 0.1559 -1.7682
7 6 18 0.1176 0.8488
7 6 19 -0.0841 -0.0295
7 6 20 -0.5705 0.8660
7 6 21 0.0994 -0.4178
7 6 22 0.0260 -0.2771
7 7 0 -0.7620 -0.2827
7 7 1 -0.2477 -0.7658
7 7 2 -0.1802 0.3456
7 7 3 0.6794 0.4710
7 7 4 0.5211 0.8729
7 7 5 0.5036 0.0724
7 7 6 -0.4508 -0.8723
7 7 7 -0.5050 -0.5751
7 7 8 -0.5283 -0.2391
7 7 9 0.1307 1.1385
7 7 10 0.2714 0.1162
7 7 11 0.2722 0.1889
7 7 12 0.1986 -1.0284
7 7 13 -0.0104 0.1578
8 0 -38 0.0054 -0.0078
8 0 -37 -0.4368 -0.7594
8 0 -36 -0.1716 -0.0283
8 0 -35 0.0153 -0.0350
8 0 -34 0.6075 1.0392
8 0 -33 -0.0683 0.0221
8 0 -32 0.0123 -0.0130
8 0 -31 -0.6771 -1.1281
8 0 -30 0.2162 -0.0083
8 0 -29 -0.1326 0.2306
8 0 -28 0.5856 0.9412
8 0 -27 0.1017 -0.0055
8 0 -26 0.3639 -0.6456
8 0 -25 -0.2932 -0.4325
8 0 -24 -0.9751 0.0114
8 0 -23 -0.6654 1.1750
8 0 -22 -0.1713 -0.3429
8 0 -21 1.9317 -0.0074
8 0 -20 0.9393 -1.6379
8 0 -19 0.6525 1.1351
8 0 -18 -2.2044 -0.0016
8 0 -17 -1.0856 1.8627
8 0 -16 -0.8921 -1.5259
8 0 -15 1.4218 0.0074
8 0 -14 1.0743 -1.8147
8 0 -13 0.6823 1.1705
8 0 -12 -0.0596 -0.0035
8 0 -11 -0.9678 1.6236
8 0 -10 -0.0521 -0.1080
8 0 -9 -0.8897 -0.0102
8 0 -8 0.8637 -1.4634
8 0 -7 -0.6921 -1.1588
8 0 -6 0.7968 0.0269
8 0 -5 -0.7997 1.3820
8 0 -4 1.1505 1.9612
8 0 -3 0.0299 -0.0369
8 0 -2 0.7137 -1.2478
8 0 -1 -1.1087 -1.9288
8 0 0 -0.6740 0.0332
8 0 1 -0.5092 0.8857
8 0 2 0.6751 1.2280
8 0 3 0.5258 -0.0166
8 0 4 0.1753 -0.2938
8 0 5 -0.1653 -0.3769
8 0 6 0.1514 -0.0039
8 0 7 0.1523 -0.2684
8 0 8 -0.1469 -0.1683
8 0 9 -0.5577 0.0170
8 0 10 -0.2649 0.4329
8 0 11 0.1890 0.2777
8 0 12 0.2006 -0.0164
8 0 13 0.0446 -0.0146
8 0 14 -0.0533 -0.0882
8 0 15 0.6426 0.0055
8 0 16 0.4178 -0.8024
8 0 17 -0.1415 -0.2210
8 0 18 -1.2675 0.0058
8 0 19 -0.8591 1.5521
8 0 20 0.3295 0.5494
8 0 21 1.2512 -0.0088
8 0 22 1.0173 -1.7955
8 0 23 -0.4699 -0.8204
8 0 24 -0.7730 0.0026
8 0 25 -0.8100 1.4136
8 0 26 0.5028 0.9091
8 0 27 0.3032 0.0065
8 0 28 0.3807 -0.6667
8 0 29 -0.3759 -0.7047
8 0 30 -0.0989 -0.0111
8 0 31 0.0165 -0.0125
8 0 32 0.1177 0.2502
8 0 33 0.0541 0.0087
8 0 34 -0.1963 0.3184
8 0 35 0.1457 0.2278
8 0 36 0.0380 -0.0027
8 0 37 0.1488 -0.2431
8 0 38 -0.2761 -0.4745
8 1 -36 0.3985 -0.4992
8 1 -35 0.2107 -0.1598
8 1 -34 0.1211 -0.3758
8 1 -33 -0.7948 0.6058
8 1 -32 -0.5922 0.0308
8 1 -31 0.0002 0.2563
8 1 -30 1.0248 -0.6833
8 1 -29 0.7667 0.0193
8 1 -28 -0.3297 0.0906
8 1 -27 -0.8841 0.7447
8 1 -26 -0.5942 0.3188
8 1 -25 0.8910 -0.4350
8 1 -24 0.3911 -0.6849
8 1 -23 0.1923 -1.0980
8 1 -22 -1.5706 0.4394
8 1 -21 0.1744 0.3898
8 1 -20 0.1604 1.9150
8 1 -19 2.1276 0.0237
8 1 -18 -0.4310 0.0552
8 1 -17 -0.2605 -2.1783
8 1 -16 -2.3342 -0.6745
8 1 -15 0.1651 -0.3235
8 1 -14 0.1314 1.6630
8 1 -13 2.1563 0.9995
8 1 -12 0.4871 0.0991
8 1 -11 0.0479 -0.7879
8 1 -10 -1.8031 -0.6891
8 1 -9 -1.1066 0.5916
8 1 -8 -0.1478 0.2588
8 1 -7 1.5640 -0.0652
8 1 -6 1.2850 -1.3239
8 1 -5 0.2032 -0.3905
8 1 -4 -1.5501 0.7259
8 1 -3 -0.9267 1.6005
8 1 -2 -0.3194 0.8046
8 1 -1 1.5798 -0.8875
8 1 0 0.3192 -1.2657
8 1 1 0.4905 -0.8427
8 1 2 -1.3424 0.6120
8 1 3 0.0914 0.6098
8 1 4 -0.5538 0.2728
8 1 5 0.7185 -0.2976
8 1 6 -0.0324 -0.0796
8 1 7 0.3551 0.4572
8 1 8 0.0378 0.2379
8 1 9 -0.4238 -0.0947
8 1 10 0.0483 -0.6825
8 1 11 -0.4520 -0.3386
8 1 12 0.9694 -0.0004
8 1 13 -0.3854 0.1992
8 1 14 0.2169 0.2727
8 1 15 -1.3255 0.1645
8 1 16 0.4022 0.5532
8 1 17 0.5178 0.1234
8 1 18 1.4231 -0.3091
8 1 19 -0.1032 -0.9590
8 1 20 -1.2226 -0.6508
8 1 21 -1.3709 0.4644
8 1 22 -0.2424 0.8137
8 1 23 1.3852 0.9449
8 1 24 1.2897 -0.6226
8 1 25 0.3433 -0.4313
8 1 26 -0.8995 -0.8340
8 1 27 -1.1934 0.6639
8 1 28 -0.1352 0.2344
8 1 29 0.1225 0.4770
8 1 30 1.0163 -0.4736
8 1 31 -0.1941 -0.3242
8 1 32 0.4332 -0.1685
8 1 33 -0.7243 0.1049
8 1 34 0.4034 0.4631
8 1 35 -0.4963 0.0544
8 1 36 0.3818 0.2262
8 2 -34 -0.1257 0.0479
8 2 -33 0.0214 -0.0083
8 2 -32 -0.6263 -0.0984
8 2 -31 0.1398 -0.2224
8 2 -30 0.2354 -0.0884
8 2 -29 0.5731 0.2306
8 2 -28 -0.1090 0.2881
8 2 -27 -0.6767 0.1381
8 2 -26 -0.2837 -0.1056
8 2 -25 -0.0627 -0.1921
8 2 -24 0.9545 0.0522
8 2 -23 -0.1712 -0.1703
8 2 -22 0.3504 -0.0338
8 2 -21 -0.7489 -0.5977
8 2 -20 0.6382 0.2591
8 2 -19 -0.5674 0.3089
8 2 -18 0.0938 1.3662
8 2 -17 -0.9167 0.1355
8 2 -16 0.5471 -0.5290
8 2 -15 0.5835 -2.0002
8 2 -14 0.8406 -0.9695
8 2 -13 -0.3747 0.5770
8 2 -12 -0.7879 2.1687
8 2 -11 -0.3897 1.8162
8 2 -10 0.3687 -0.3580
8 2 -9 0.3709 -1.8366
8 2 -8 -0.2585 -2.1516
8 2 -7 -0.7540 -0.1319
8 2 -6 0.3457 1.2789
8 2 -5 0.8140 1.7531
8 2 -4 1.3505 0.7540
8 2 -3 -0.8490 -0.8044
8 2 -2 -1.0630 -0.8814
8 2 -1 -1.6562 -1.2641
8 2 0 0.8477 0.4634
8 2 1 1.0050 0.0927
8 2 2 1.3188 1.4393
8 2 3 -0.4481 -0.0523
8 2 4 -0.8155 0.1607
8 2 5 -0.5364 -1.2112
8 2 6 -0.0224 -0.5782
8 2 7 0.6703 0.1781
8 2 8 -0.0570 0.7115
8 2 9 0.3257 1.2464
8 2 10 -0.6046 -0.7943
8 2 11 -0.0426 -0.1956
8 2 12 -0.4558 -1.5233
8 2 13 0.5344 1.2797
8 2 14 0.7355 -0.1024
8 2 15 0.5349 1.1305
8 2 16 -0.3943 -1.4171
8 2 17 -1.4049 0.0935
8 2 18 -0.6333 -0.2554
8 2 19 0.2304 1.2644
8 2 20 1.4760 0.1312
8 2 21 0.7112 -0.5524
8 2 22 -0.1515 -1.0257
8 2 23 -0.8996 -0.3698
8 2 24 -0.7022 0.8257
8 2 25 0.2041 0.8595
8 2 26 0.1227 0.4403
8 2 27 0.6025 -0.5412
8 2 28 -0.3153 -0.7848
8 2 29 0.3608 -0.2928
8 2 30 -0.4635 0.0702
8 2 31 0.3631 0.7240
8 2 32 -0.4074 0.0313
8 2 33 0.3247 0.1962
8 2 34 -0.2916 -0.6079
8 3 -30 -0.0541 0.1678
8 3 -29 0.0378 0.2690
8 3 -28 0.1311 0.8575
8 3 -27 0.1266 0.0610
8 3 -26 -0.2639 -0.4352
8 3 -25 -0.0434 -0.9943
8 3 -24 -0.0307 -0.2552
8 3 -23 0.3854 0.2988
8 3 -22 0.1401 1.0319
8 3 -21 -0.1721 0.2301
8 3 -20 -0.2158 0.0851
8 3 -19 -0.2444 -1.0066
8 3 -18 0.2809 0.0248
8 3 -17 -0.2815 -0.4024
8 3 -16 0.0456 0.9088
8 3 -15 -0.1667 -0.2449
8 3 -14 0.9191 0.3790
8 3 -13 0.5817 -0.7330
8 3 -12 -0.0544 0.0680
8 3 -11 -1.3721 -0.0597
8 3 -10 -1.3695 0.5419
8 3 -9 0.0808 0.5934
8 3 -8 1.3829 -0.2266
8 3 -7 1.8126 -0.4498
8 3 -6 0.3241 -1.3443
8 3 -5 -0.9384 0.1791
8 3 -4 -1.5961 0.5337
8 3 -3 -1.1232 1.5533
8 3 -2 0.2852 0.2074
8 3 -1 0.9042 -0.7688
8 3 0 2.0165 -0.9147
8 3 1 0.2314 -0.6748
8 3 2 -0.2995 1.0531
8 3 3 -2.6331 -0.1876
8 3 4 -0.3858 0.9634
8 3 5 0.2616 -1.2821
8 3 6 2.7279 0.9181
8 3 7 0.1886 -1.0194
8 3 8 -0.8024 1.3903
8 3 9 -2.2627 -0.6720
8 3 10 0.1660 0.9657
8 3 11 1.4944 -1.3423
8 3 12 1.3907 -0.4057
8 3 13 -0.4597 -0.9247
8 3 14 -1.8543 1.1237
8 3 15 -0.4008 1.5443
8 3 16 0.5842 0.9062
8 3 17 1.7087 -0.7693
8 3 18 -0.3746 -1.9894
8 3 19 -0.5656 -0.8492
8 3 20 -1.2371 0.3878
8 3 21 0.7040 1.5701
8 3 22 0.4923 0.7213
8 3 23 0.7319 -0.1195
8 3 24 -0.5901 -0.7165
8 3 25 -0.4273 -0.5492
8 3 26 -0.3546 0.0393
8 3 27 0.2693 0.0049
8 3 28 0.3747 0.3724
8 3 29 0.0998 -0.0971
8 3 30 -0.0348 0.2892
8 4 -26 0.1728 0.5257
8 4 -25 0.1416 0.3183
8 4 -24 0.4169 0.0990
8 4 -23 -0.1008 -0.1034
8 4 -22 0.1686 -0.6041
8 4 -21 -0.6346 0.0074
8 4 -20 0.0764 -0.6305
8 4 -19 -0.2490 0.8830
8 4 -18 0.8252 -0.1202
8 4 -17 -0.0371 1.1670
8 4 -16 -0.3398 -1.1459
8 4 -15 -0.9356 -0.1504
8 4 -14 -0.1821 -1.0893
8 4 -13 1.5112 1.3784
8 4 -12 0.9456 0.9057
8 4 -11 0.6392 0.4704
8 4 -10 -2.5309 -1.4560
8 4 -9 -0.8678 -1.6912
8 4 -8 -1.1172 0.1230
8 4 -7 2.5435 1.1644
8 4 -6 0.7073 1.7895
8 4 -5 1.2427 -0.0599
8 4 -4 -1.3281 -0.4100
8 4 -3 -0.4500 -0.8670
8 4 -2 -0.8515 -0.8421
8 4 -1 -0.4296 -0.5638
8 4 0 0.1123 -0.6460
8 4 1 0.2452 2.1470
8 4 2 1.6480 1.2317
8 4 3 0.2107 1.8420
8 4 4 -0.0153 -3.1046
8 4 5 -1.6992 -1.1557
8 4 6 -0.3840 -2.0486
8 4 7 0.5283 3.1721
8 4 8 0.8444 0.3647
8 4 9 0.3458 1.3132
8 4 10 -1.5453 -2.3486
8 4 11 0.0937 0.6310
8 4 12 -0.1763 -0.2581
8 4 13 2.3702 1.1111
8 4 14 -0.4560 -1.2342
8 4 15 0.0333 -0.4847
8 4 16 -2.4170 -0.0597
8 4 17 0.2055 1.2094
8 4 18 -0.0105 0.7051
8 4 19 1.6761 -0.4404
8 4 20 0.2147 -0.7849
8 4 21 0.0664 -0.5909
8 4 22 -0.6661 0.3956
8 4 23 -0.3714 0.3597
8 4 24 -0.0944 0.4092
8 4 25 -0.0380 -0.0743
8 4 26 0.1872 -0.1456
8 5 -21 0.6325 0.3270
8 5 -20 -0.3325 0.2008
8 5 -19 0.3584 -0.4765
8 5 -18 -0.6389 -0.1882
8 5 -17 0.5124 -0.1236
8 5 -16 -0.2446 0.9058
8 5 -15 0.3196 -0.5610
8 5 -14 -0.2401 -0.2224
8 5 -13 -0.2434 -1.1267
8 5 -12 0.1006 1.6853
8 5 -11 -0.5097 0.7192
8 5 -10 0.7171 1.0083
8 5 -9 -0.3793 -2.4397
8 5 -8 1.2421 -1.0487
8 5 -7 -0.6588 -0.5838
8 5 -6 0.4853 2.1322
8 5 -5 -1.3185 0.9042
8 5 -4 -0.1335 0.0751
8 5 -3 -0.5881 -0.7909
8 5 -2 0.5437 -0.2549
8 5 -1 1.3169 0.2057
8 5 0 0.8313 -0.7280
8 5 1 0.6143 -0.5761
8 5 2 -2.2162 -0.0477
8 5 3 -1.1444 1.3754
8 5 4 -1.4016 1.1226
8 5 5 2.3136 -0.4988
8 5 6 1.2940 -0.7563
8 5 7 1.3940 -1.1197
8 5 8 -1.6095 1.1275
8 5 9 -1.1120 -0.5756
8 5 10 -0.7763 0.6887
8 5 11 0.5712 -1.4655
8 5 12 0.6606 1.6266
8 5 13 0.0819 -0.2073
8 5 14 0.2481 1.3177
8 5 15 -0.1790 -1.7777
8 5 16 0.2900 -0.0057
8 5 17 -0.5760 -0.7820
8 5 18 -0.1128 1.1741
8 5 19 -0.3175 -0.0898
8 5 20 0.5021 0.1588
8 5 21 0.1572 -0.4262
8 6 -12 0.1864 -0.3271
8 6 -11 -0.6394 1.0995
8 6 -10 -0.9962 0.0315
8 6 -9 -0.0352 0.2178
8 6 -8 0.5010 -1.2474
8 6 -7 1.1434 0.3180
8 6 -6 -0.1464 0.2087
8 6 -5 -0.1127 1.0297
8 6 -4 -0.5725 -0.5320
8 6 -3 0.2415 -0.6483
8 6 -2 -0.5255 -0.6369
8 6 -1 -0.5198 0.4121
8 6 0 -0.1860 0.7768
8 6 1 1.1464 0.3489
8 6 2 1.5422 -0.0628
8 6 3 0.0169 -0.5232
8 6 4 -1.3740 -0.3194
8 6 5 -1.9343 -0.2389
8 6 6 0.1648 0.1031
8 6 7 1.0280 0.4776
8 6 8 1.5667 0.3192
8 6 9 -0.2784 0.1954
8 6 10 -0.2892 -0.6178
8 6 11 -0.7837 -0.2355
8 6 12 0.3110 -0.2473
9 0 -34 0.0282 0.0586
9 0 -33 -0.3553 0.0100
9 0 -32 0.2474 -0.4352
9 0 -31 0.0133 0.0174
9 0 -30 0.1446 -0.0039
9 0 -29 -0.3062 0.5377
9 0 -28 0.1207 0.2099
9 0 -27 0.5000 -0.0046
9 0 -26 0.2881 -0.4925
9 0 -25 -0.5306 -0.9215
9 0 -24 -1.5237 0.0116
9 0 -23 -0.1646 0.2489
9 0 -22 1.0819 1.8857
9 0 -21 2.5874 -0.0142
9 0 -20 -0.0255 0.1104
9 0 -19 -1.4461 -2.5266
9 0 -18 -3.2546 0.0118
9 0 -17 0.1371 -0.3107
9 0 -16 1.3658 2.3876
9 0 -15 3.3123 -0.0065
9 0 -14 -0.0001 0.0442
9 0 -13 -0.9051 -1.5743
9 0 -12 -2.9324 0.0018
9 0 -11 -0.4143 0.7271
9 0 -10 0.4153 0.7012
9 0 -9 2.5055 -0.0015
9 0 -8 0.9086 -1.6286
9 0 -7 -0.2176 -0.3392
9 0 -6 -2.2888 0.0058
9 0 -5 -1.1835 2.1113
9 0 -4 0.3128 0.5008
9 0 -3 2.1975 -0.0114
9 0 -2 1.0873 -1.9071
9 0 -1 -0.4179 -0.6945
9 0 0 -1.9278 0.0139
9 0 1 -0.7514 1.2692
9 0 2 0.2902 0.4874
9 0 3 1.2901 -0.0118
9 0 4 0.4675 -0.7392
9 0 5 0.0114 0.0324
9 0 6 -0.4416 0.0076
9 0 7 -0.4214 0.6604
9 0 8 -0.2068 -0.3828
9 0 9 -0.1861 -0.0049
9 0 10 0.5496 -0.9153
9 0 11 0.1186 0.2464
9 0 12 0.1989 0.0045
9 0 13 -0.6503 1.1268
9 0 14 0.1254 0.1705
9 0 15 0.4559 -0.0038
9 0 16 0.6100 -1.0729
9 0 17 -0.2314 -0.3667
9 0 18 -1.4187 0.0009
9 0 19 -0.4995 0.8700
9 0 20 0.0582 0.0938
9 0 21 2.1253 0.0021
9 0 22 0.4546 -0.7660
9 0 23 0.2365 0.3871
9 0 24 -2.1558 -0.0012
9 0 25 -0.4987 0.8205
9 0 26 -0.3699 -0.5981
9 0 27 1.4980 -0.0052
9 0 28 0.5145 -0.8419
9 0 29 0.2239 0.3401
9 0 30 -0.5471 0.0135
9 0 31 -0.3865 0.6290
9 0 32 0.0579 0.1397
9 0 33 -0.1684 -0.0169
9 0 34 0.1418 -0.2213
9 1 -32 0.0992 -0.1009
9 1 -31 0.5511 0.2066
9 1 -30 -0.2853 -0.0004
9 1 -29 -0.5393 0.0980
9 1 -28 -0.5657 -0.1706
9 1 -27 0.3725 0.2681
9 1 -26 1.1562 0.1548
9 1 -25 0.3984 -0.0808
9 1 -24 -0.2018 -0.7734
9 1 -23 -1.5568 -0.6764
9 1 -22 -0.1136 0.3609
9 1 -21 -0.1877 1.3125
9 1 -20 1.3912 1.2415
9 1 -19 -0.1336 -0.3857
9 1 -18 0.5718 -1.6243
9 1 -17 -0.6995 -1.5331
9 1 -16 0.1438 0.0160
9 1 -15 -0.7364 1.6020
9 1 -14 -0.0550 1.4265
9 1 -13 0.1917 0.5882
9 1 -12 0.6761 -1.3670
9 1 -11 0.3512 -1.1255
9 1 -10 -0.7562 -1.0571
9 1 -9 -0.5805 1.1276
9 1 -8 -0.0525 0.9924
9 1 -7 1.2385 1.0849
9 1 -6 0.6057 -0.9688
9 1 -5 -0.4942 -1.2058
9 1 -4 -1.3695 -0.6644
9 1 -3 -0.6815 0.7975
9 1 -2 0.7942 1.5699
9 1 -1 1.1707 0.0869
9 1 0 0.5803 -0.5021
9 1 1 -0.6397 -1.6637
9 1 2 -0.9562 0.2807
9 1 3 -0.1939 0.1394
9 1 4 0.2330 1.2099
9 1 5 1.0485 -0.2495
9 1 6 -0.2858 0.0795
9 1 7 0.0719 -0.3385
9 1 8 -1.4706 -0.0986
9 1 9 0.5025 -0.0121
9 1 10 -0.1026 -0.4823
9 1 11 1.9229 0.5169
9 1 12 -0.2718 -0.2255
9 1 13 -0.0464 0.7904
9 1 14 -2.0700 -0.7771
9 1 15 -0.2230 0.3294
9 1 16 0.1909 -0.4660
9 1 17 1.8419 0.7879
9 1 18 0.5856 -0.0948
9 1 19 -0.2470 -0.1968
9 1 20 -1.4515 -0.5956
9 1 21 -0.5588 -0.3694
9 1 22 0.2421 0.7195
9 1 23 1.1402 0.3150
9 1 24 0.2279 0.7256
9 1 25 -0.2038 -0.7806
9 1 26 -0.9439 -0.0574
9 1 27 0.1051 -0.7117
9 1 28 0.1121 0.4123
9 1 29 0.7189 -0.1091
9 1 30 -0.2186 0.3667
9 1 31 0.0321 0.0735
9 1 32 -0.3642 0.1692
9 2 -29 0.1258 -0.1099
9 2 -28 -0.1745 -0.2865
9 2 -27 0.2049 -0.2060
9 2 -26 -0.2682 0.2308
9 2 -25 0.2272 0.7677
9 2 -24 -0.2105 0.0261
9 2 -23 0.3961 -0.4113
9 2 -22 -0.0321 -0.9210
9 2 -21 0.1318 -0.0069
9 2 -20 -0.5329 0.6218
9 2 -19 -0.3535 0.5635
9 2 -18 -0.1053 0.3102
9 2 -17 0.7010 -0.7659
9 2 -16 0.6810 0.0426
9 2 -15 0.2405 -0.8502
9 2 -14 -0.8437 0.7184
9 2 -13 -0.7132 -0.3818
9 2 -12 -0.4861 1.3530
9 2 -11 0.8221 -0.4217
9 2 -10 0.4375 0.1429
9 2 -9 0.6383 -1.5715
9 2 -8 -0.5159 -0.0284
9 2 -7 -0.0782 0.4908
9 2 -6 -0.5070 1.4702
9 2 -5 -0.0594 0.4027
9 2 -4 -0.1045 -0.9997
9 2 -3 0.0987 -1.2372
9 2 -2 0.7326 -0.4850
9 2 -1 0.0342 0.9798
9 2 0 0.3540 1.1311
9 2 1 -1.2709 0.2450
9 2 2 0.1486 -0.4597
9 2 3 -0.5526 -1.2935
9 2 4 1.5007 0.1128
9 2 5 -0.2542 -0.1811
9 2 6 0.3493 1.6634
9 2 7 -1.3706 -0.2870
9 2 8 0.2300 0.5639
9 2 9 0.1542 -2.0341
9 2 10 0.9491 0.1073
9 2 11 -0.1873 -0.5813
9 2 12 -0.6899 2.1945
9 2 13 -0.4002 0.3327
9 2 14 0.2657 0.3816
9 2 15 1.0015 -2.0536
9 2 16 -0.0579 -0.7493
9 2 17 -0.4875 -0.1666
9 2 18 -0.9805 1.6717
9 2 19 0.2382 0.8851
9 2 20 0.7415 0.0362
9 2 21 0.6856 -1.1963
9 2 22 -0.0989 -0.6884
9 2 23 -0.8873 0.0117
9 2 24 -0.2730 0.7604
9 2 25 -0.2073 0.3174
9 2 26 0.8638 -0.0065
9 2 27 -0.0944 -0.4195
9 2 28 0.4280 0.0076
9 2 29 -0.7069 -0.0292
9 3 -25 0.0250 0.1412
9 3 -24 0.3002 0.4251
9 3 -23 -0.3955 -0.2694
9 3 -22 0.0788 -0.3974
9 3 -21 -0.8412 -0.1993
9 3 -20 0.6057 0.1030
9 3 -19 -0.3280 0.6225
9 3 -18 1.3803 -0.2951
9 3 -17 -0.8750 0.2244
9 3 -16 0.5228 -0.5040
9 3 -15 -1.4585 0.8480
9 3 -14 1.0265 -0.3766
9 3 -13 -0.4292 0.0006
9 3 -12 0.8653 -1.1933
9 3 -11 -0.9148 0.1330
9 3 -10 0.0383 0.5488
9 3 -9 0.1152 1.1745
9 3 -8 0.5714 0.3471
9 3 -7 0.3596 -0.6760
9 3 -6 -0.8836 -0.8331
9 3 -5 -0.1995 -0.6271
9 3 -4 -0.4154 0.1767
9 3 -3 0.9940 0.3786
9 3 -2 0.0295 0.3921
9 3 -1 0.0758 0.7149
9 3 0 -0.4928 -0.0645
9 3 1 -0.1678 0.2455
9 3 2 0.3155 -1.5086
9 3 3 -0.1697 0.0411
9 3 4 0.5523 -0.8377
9 3 5 -0.3088 1.8079
9 3 6 0.5456 -0.2637
9 3 7 -1.0142 0.9953
9 3 8 -0.2278 -1.5306
9 3 9 -0.5284 0.5247
9 3 10 1.3724 -0.7009
9 3 11 0.9701 0.8761
9 3 12 0.3471 -0.6044
9 3 13 -1.4995 0.2637
9 3 14 -1.4229 -0.1517
9 3 15 -0.2808 0.4403
9 3 16 1.3544 -0.0101
9 3 17 1.3480 -0.3797
9 3 18 0.3999 -0.1745
9 3 19 -0.9886 0.0301
9 3 20 -0.9237 0.5732
9 3 21 -0.5530 0.0272
9 3 22 0.5243 -0.1845
9 3 23 0.5180 -0.4314
9 3 24 0.5573 -0.1034
9 3 25 -0.0993 0.2923
9 4 -19 0.0664 0.1100
9 4 -18 -0.8408 0.1756
9 4 -17 0.5639 0.7960
9 4 -16 -0.5114 -0.2219
9 4 -15 0.7003 -0.3337
9 4 -14 -0.5304 -0.5128
9 4 -13 0.6257 0.3212
9 4 -12 -0.0230 0.5619
9 4 -11 0.2745 -0.1516
9 4 -10 -0.2199 -0.3722
9 4 -9 -0.7084 -0.7996
9 4 -8 0.1224 0.7103
9 4 -7 -0.4250 0.3072
9 4 -6 0.9033 0.9288
9 4 -5 -0.5220 -0.6952
9 4 -4 0.7792 -0.0825
9 4 -3 -0.3728 -0.9023
9 4 -2 0.7685 0.0919
9 4 -1 -0.5400 -0.2332
9 4 0 -0.4987 0.8312
9 4 1 -0.7401 0.6070
9 4 2 -0.1022 0.4474
9 4 3 1.0859 -0.8964
9 4 4 0.4244 -0.8139
9 4 5 0.6589 -0.3698
9 4 6 -1.0437 1.1447
9 4 7 0.0345 0.3533
9 4 8 -0.7849 -0.0154
9 4 9 0.5406 -1.3853
9 4 10 -0.3964 0.4050
9 4 11 0.5324 0.4981
9 4 12 -0.0317 1.3302
9 4 13 0.4875 -0.8932
9 4 14 -0.2169 -0.7853
9 4 15 -0.1649 -0.8661
9 4 16 -0.3317 0.8299
9 4 17 0.0876 0.7235
9 4 18 0.0786 0.1919
9 4 19 0.1177 -0.3982
9 5 -10 0.2962 -0.0901
9 5 -9 0.5071 0.0620
9 5 -8 -0.7423 -0.5717
9 5 -7 -0.4627 0.3183
9 5 -6 -0.6068 -0.5086
9 5 -5 0.8126 0.1382
9 5 -4 0.2679 -0.4210
9 5 -3 0.2788 0.8690
9 5 -2 -0.6011 0.4354
9 5 -1 0.2504 0.3780
9 5 0 0.3159 -0.9118
9 5 1 0.1839 -0.7535
9 5 2 -0.7888 -0.2255
9 5 3 -0.7747 0.6497
9 5 4 0.2410 0.6078
9 5 5 1.0166 0.0447
9 5 6 0.7835 -0.2870
9 5 7 -0.4861 -0.1588
9 5 8 -0.8481 0.0744
9 5 9 -0.3789 0.0250
9 5 10 0.4914 -0.2156
10 0 -30 -0.5344 0.0054
10 0 -29 -0.3331 0.6124
10 0 -28 0.3718 0.6434
10 0 -27 0.3759 0.0041
10 0 -26 0.5154 -0.9363
10 0 -25 -0.8526 -1.4651
10 0 -24 -0.0234 -0.0184
10 0 -23 -0.7092 1.2687
10 0 -22 1.3201 2.2693
10 0 -21 -0.3647 0.0306
10 0 -20 0.7988 -1.4116
10 0 -19 -1.4530 -2.4946
10 0 -18 0.5719 -0.0331
10 0 -17 -0.7178 1.2589
10 0 -16 1.1180 1.9065
10 0 -15 -0.4227 0.0224
10 0 -14 0.5240 -0.9181
10 0 -13 -0.5308 -0.8817
10 0 -12 -0.0868 -0.0025
10 0 -11 -0.3570 0.6303
10 0 -10 0.1048 0.1432
10 0 -9 0.7303 -0.0163
10 0 -8 0.3115 -0.5499
10 0 -7 -0.1097 -0.1603
10 0 -6 -1.1694 0.0231
10 0 -5 -0.3525 0.6071
10 0 -4 0.4573 0.7735
10 0 -3 1.2043 -0.0136
10 0 -2 0.3645 -0.6044
10 0 -1 -0.8074 -1.3834
10 0 0 -0.9437 -0.0061
10 0 1 -0.2863 0.4502
10 0 2 0.8700 1.4855
10 0 3 0.7141 0.0231
10 0 4 0.1848 -0.2764
10 0 5 -0.6178 -1.0402
10 0 6 -0.7693 -0.0269
10 0 7 -0.1849 0.3021
10 0 8 0.2459 0.3973
10 0 9 1.0748 0.0165
10 0 10 0.3241 -0.5792
10 0 11 0.0236 0.0541
10 0 12 -1.3775 -0.0005
10 0 13 -0.4902 0.8938
10 0 14 -0.0905 -0.1472
10 0 15 1.4725 -0.0107
10 0 16 0.5139 -0.9409
10 0 17 -0.0125 -0.0485
10 0 18 -1.3808 0.0122
10 0 19 -0.3274 0.6069
10 0 20 0.1859 0.3518
10 0 21 1.2631 -0.0070
10 0 22 0.0318 -0.0780
10 0 23 -0.3191 -0.5707
10 0 24 -1.1955 0.0013
10 0 25 0.1930 -0.3249
10 0 26 0.3237 0.5605
10 0 27 1.0759 0.0008
10 0 28 -0.2413 0.4169
10 0 29 -0.1772 -0.2920
10 0 30 -0.7658 0.0002
10 1 -27 -0.1753 0.4441
10 1 -26 -0.0177 0.4920
10 1 -25 0.9006 -0.1116
10 1 -24 0.4688 -1.0866
10 1 -23 0.0536 -0.3508
10 1 -22 -1.1505 0.1228
10 1 -21 -0.8497 1.3750
10 1 -20 -0.1322 0.3437
10 1 -19 1.2702 -0.0950
10 1 -18 1.0219 -0.9249
10 1 -17 0.2232 -0.5656
10 1 -16 -1.3124 0.0142
10 1 -15 -0.7683 -0.0691
10 1 -14 -0.2395 0.9100
10 1 -13 1.3410 0.0735
10 1 -12 0.1848 0.9112
10 1 -11 0.0964 -1.1585
10 1 -10 -1.3202 -0.0762
10 1 -9 0.3594 -0.9794
10 1 -8 0.2047 1.1590
10 1 -7 1.1211 -0.0694
10 1 -6 -0.5199 0.2592
10 1 -5 -0.5513 -0.9438
10 1 -4 -0.6619 0.3287
10 1 -3 0.2592 0.6777
10 1 -2 0.7855 0.6990
10 1 -1 0.0420 -0.5784
10 1 0 0.1455 -1.2046
10 1 1 -0.8038 -0.6229
10 1 2 0.4791 0.6886
10 1 3 -0.3570 1.1409
10 1 4 0.6062 0.7888
10 1 5 -0.6573 -0.6065
10 1 6 0.2449 -0.7709
10 1 7 -0.2690 -1.1107
10 1 8 0.4397 0.3715
10 1 9 0.0611 0.4638
10 1 10 -0.1091 1.4218
10 1 11 0.0053 -0.0713
10 1 12 -0.3281 -0.3425
10 1 13 0.4332 -1.5910
10 1 14 -0.4159 -0.2069
10 1 15 0.4052 0.3008
10 1 16 -0.6141 1.5862
10 1 17 0.6034 0.3948
10 1 18 -0.2865 -0.2337
10 1 19 0.5899 -1.4487
10 1 20 -0.5381 -0.4482
10 1 21 0.0547 0.1618
10 1 22 -0.3748 1.2253
10 1 23 0.3224 0.3643
10 1 24 0.1932 -0.1410
10 1 25 0.0836 -0.9304
10 1 26 -0.1030 -0.1972
10 1 27 -0.3796 0.1402
10 2 -23 0.5695 -0.2297
10 2 -22 -0.0261 0.3659
10 2 -21 -0.4849 0.2809
10 2 -20 -0.3457 -0.0231
10 2 -19 -0.4391 -0.3684
10 2 -18 0.4615 -0.4336
10 2 -17 -0.2784 0.4323
10 2 -16 1.0692 0.0766
10 2 -15 -0.2659 0.2985
10 2 -14 0.9335 -0.7093
10 2 -13 -1.4832 0.3668
10 2 -12 -0.0716 0.0451
10 2 -11 -1.1238 0.6179
10 2 -10 1.4094 -0.7210
10 2 -9 0.3649 -0.2776
10 2 -8 0.6464 -0.1961
10 2 -7 -0.9159 0.8505
10 2 -6 -0.3921 0.1393
10 2 -5 0.2210 -0.2558
10 2 -4 0.3469 -0.8137
10 2 -3 0.0905 0.3039
10 2 -2 -0.9510 0.4148
10 2 -1 -0.0367 0.7606
10 2 0 0.3579 -0.7082
10 2 1 1.1974 -0.1873
10 2 2 0.0762 -0.7619
10 2 3 -0.6521 0.7622
10 2 4 -1.0182 -0.2396
10 2 5 -0.3186 0.7498
10 2 6 0.6086 -0.4408
10 2 7 0.7165 0.5660
10 2 8 0.5658 -0.6190
10 2 9 -0.2961 -0.0302
10 2 10 -0.5103 -0.6010
10 2 11 -0.7238 0.3670
10 2 12 -0.0473 0.4110
10 2 13 0.3756 0.3634
10 2 14 0.8007 -0.1193
10 2 15 0.2249 -0.6151
10 2 16 -0.1790 -0.0222
10 2 17 -0.8092 0.0201
10 2 18 -0.2203 0.6737
10 2 19 -0.1020 -0.2364
10 2 20 0.7168 -0.1023
10 2 21 0.1572 -0.6148
10 2 22 0.3299 0.3110
10 2 23 -0.4942 0.2639
10 3 -17 0.1111 0.3317
10 3 -16 -0.6081 -0.9029
10 3 -15 0.7371 0.1965
10 3 -14 0.1606 -0.3065
10 3 -13 0.8481 0.8556
10 3 -12 -1.0891 0.0518
10 3 -11 -0.6239 0.0924
10 3 -10 -0.6704 -0.5223
10 3 -9 0.9485 -0.4237
10 3 -8 0.8477 0.2248
10 3 -7 0.0897 0.0734
10 3 -6 -0.3745 0.6643
10 3 -5 -0.5531 -0.4497
10 3 -4 0.5956 0.2779
10 3 -3 -0.2271 -0.5857
10 3 -2 -0.0885 0.4592
10 3 -1 -0.9891 -0.4335
10 3 0 0.4614 0.1975
10 3 1 0.5886 -0.3324
10 3 2 0.8802 0.4608
10 3 3 -0.2667 0.3290
10 3 4 -0.5808 0.2748
10 3 5 -0.3980 -0.4944
10 3 6 -0.0934 -0.7937
10 3 7 0.1307 -0.3995
10 3 8 -0.0961 0.5857
10 3 9 0.3184 1.0712
10 3 10 0.3734 0.5970
10 3 11 0.2931 -0.6492
10 3 12 -0.3237 -1.1236
10 3 13 -0.5994 -0.6400
10 3 14 -0.1574 0.5564
10 3 15 0.2343 0.9679
10 3 16 0.5269 0.4189
10 3 17 -0.0942 -0.2836
10 4 -5 -0.3062 -0.0117
10 4 -4 -0.2111 -0.7609
10 4 -3 0.1000 0.5435
10 4 -2 0.2020 -0.5481
10 4 -1 0.1108 0.2177
10 4 0 -0.0727 -0.6319
10 4 1 -0.0920 0.7942
10 4 2 -0.0634 0.1866
10 4 3 -0.0486 0.4211
10 4 4 -0.0138 -0.6692
10 4 5 0.0891 -0.2263
11 0 -24 -0.9012 0.0059
11 0 -23 -0.7467 1.2864
11 0 -22 -0.0437 -0.0254
11 0 -21 0.8926 -0.0044
11 0 -20 1.0236 -1.7628
11 0 -19 -0.0392 -0.1220
11 0 -18 -0.7071 0.0033
11 0 -17 -0.8182 1.4116
11 0 -16 0.2111 0.4028
11 0 -15 0.5656 -0.0048
11 0 -14 0.2017 -0.3571
11 0 -13 -0.4288 -0.7532
11 0 -12 -0.6319 0.0082
11 0 -11 0.4273 -0.7203
11 0 -10 0.6326 1.0852
11 0 -9 0.8223 -0.0103
11 0 -8 -0.6807 1.1604
11 0 -7 -0.7787 -1.3330
11 0 -6 -0.8684 0.0075
11 0 -5 0.4990 -0.8599
11 0 -4 0.8486 1.4642
11 0 -3 0.5882 0.0005
11 0 -2 -0.1452 0.2607
11 0 -1 -0.8405 -1.4663
11 0 0 -0.0849 -0.0100
11 0 1 -0.0820 0.1352
11 0 2 0.7595 1.3371
11 0 3 -0.3350 0.0162
11 0 4 0.1031 -0.1914
11 0 5 -0.6205 -1.0941
11 0 6 0.4381 -0.0166
11 0 7 -0.0446 0.1116
11 0 8 0.4550 0.7924
11 0 9 -0.2519 0.0131
11 0 10 0.0366 -0.1039
11 0 11 -0.3113 -0.5233
11 0 12 -0.0023 -0.0095
11 0 13 -0.0782 0.1619
11 0 14 0.2365 0.3783
11 0 15 0.1283 0.0077
11 0 16 0.0948 -0.1676
11 0 17 -0.2473 -0.3928
11 0 18 -0.0906 -0.0064
11 0 19 -0.0683 0.1052
11 0 20 0.3104 0.5080
11 0 21 -0.0287 0.0036
11 0 22 0.0603 -0.0887
11 0 23 -0.3538 -0.5937
11 0 24 0.1481 0.0010
11 1 -19 0.3393 -0.2777
11 1 -18 -0.0268 0.0016
11 1 -17 -0.5419 0.0879
11 1 -16 0.2370 0.0617
11 1 -15 -0.3085 0.0681
11 1 -14 0.3285 -0.0230
11 1 -13 -1.0375 0.1131
11 1 -12 0.5000 -0.3018
11 1 -11 -0.1848 -0.1625
11 1 -10 1.4660 -0.0980
11 1 -9 -0.4659 0.6198
11 1 -8 0.2234 0.2663
11 1 -7 -1.1929 -0.0949
11 1 -6 0.3353 -0.8995
11 1 -5 -0.4259 -0.1278
11 1 -4 0.4340 0.3015
11 1 -3 -0.3077 1.0476
11 1 -2 0.6644 -0.1849
11 1 -1 0.2863 -0.3524
11 1 0 0.4496 -1.0290
11 1 1 -0.8075 0.4213
11 1 2 -0.6154 0.2129
11 1 3 -0.6363 0.8535
11 1 4 0.8110 -0.3868
11 1 5 0.6029 0.0075
11 1 6 0.6884 -0.5633
11 1 7 -0.7209 0.1159
11 1 8 -0.5040 -0.1669
11 1 9 -0.5505 0.2396
11 1 10 0.6072 0.1902
11 1 11 0.4479 0.2022
11 1 12 0.3313 0.0010
11 1 13 -0.5057 -0.3688
11 1 14 -0.3500 -0.1469
11 1 15 -0.1784 -0.0554
11 1 16 0.4111 0.4105
11 1 17 0.1118 0.0709
11 1 18 0.1329 -0.0899
11 1 19 -0.3061 -0.3877
11 2 -13 0.2448 0.0735
11 2 -12 -0.2128 -0.7131
11 2 -11 1.3353 -0.0900
11 2 -10 0.0128 -0.0133
11 2 -9 0.0803 0.6964
11 2 -8 -1.4783 0.7172
11 2 -7 -0.0673 -0.0039
11 2 -6 0.3732 -0.5005
11 2 -5 1.2105 -1.1687
11 2 -4 -0.0986 -0.0731
11 2 -3 -0.8585 0.2228
11 2 -2 -0.7547 1.1430
11 2 -1 0.2622 0.2313
11 2 0 1.0254 0.0145
11 2 1 0.3853 -0.6601
11 2 2 -0.1940 -0.3879
11 2 3 -0.7631 -0.1542
11 2 4 -0.2122 0.0055
11 2 5 -0.0959 0.4487
11 2 6 0.2801 0.2238
11 2 7 0.1618 0.5133
11 2 8 0.3662 -0.3858
11 2 9 0.0975 -0.2712
11 2 10 -0.1290 -0.7625
11 2 11 -0.3930 0.2610
11 2 12 -0.1997 0.2966
11 2 13 0.1044 0.7866
12 0 -14 -0.0630 0.0981
12 0 -13 0.3655 0.6350
12 0 -12 1.3018 0.0019
12 0 -11 0.0227 -0.0213
12 0 -10 -0.3543 -0.6277
12 0 -9 -1.8669 -0.0007
12 0 -8 0.1403 -0.2504
12 0 -7 0.2534 0.4569
12 0 -6 1.7979 -0.0051
12 0 -5 -0.3863 0.6535
12 0 -4 -0.1457 -0.2647
12 0 -3 -1.2797 0.0131
12 0 -2 0.6119 -1.0246
12 0 -1 0.0802 0.1395
12 0 0 0.6794 -0.0176
12 0 1 -0.6987 1.1711
12 0 2 -0.0377 -0.0536
12 0 3 -0.1988 0.0145
12 0 4 0.5803 -0.9795
12 0 5 -0.0243 -0.0645
12 0 6 -0.1964 -0.0048
12 0 7 -0.2906 0.4996
12 0 8 0.1137 0.2287
12 0 9 0.5680 -0.0061
12 0 10 -0.0439 0.0606
12 0 11 -0.1992 -0.3857
12 0 12 -0.8281 0.0132
12 0 13 0.2722 -0.4462
12 0 14 0.2533 0.4850
12 1 -3 0.4968 0.3266
12 1 -2 0.2093 -0.6203
12 1 -1 0.6884 -0.8731
12 1 0 -0.4084 -0.4054
12 1 1 -0.3870 0.5442
12 1 2 -0.7027 0.6940
12 1 3 0.1536 0.3282
0 0 0 0.0 0.0
;
_shelx_fab_checksum              17325
_olex2_submission_special_instructions 'No special instructions were received'
_vrf_PLAT340_sal27               
;
PROBLEM: Low Bond Precision on  C-C Bonds ...............    0.01229 Ang.  
RESPONSE: This is linked to the limited resolution that could be
 achieved with the existing samples.
;
_vrf_PLAT411_sal27               
;
PROBLEM: Short Inter H...H Contact  H1       ..H20      .       1.84 Ang.  
RESPONSE: These atoms belong to the pyridyne hydrogen in position 4.
 These  atoms clearly belong there despite their closeness.
;
_vrf_THETM01_sal27               
;
PROBLEM: The value of sine(theta_max)/wavelength is less than 0.575
RESPONSE: The reflectivity of this sample was weak, therefore
 copper wavelength was used in order to improve the data quality.
 The resolution was pushed to the limit but even though the resolution
 was limited.
;
